# Supplementary material for: Identification of breast cancer associated variants that modulate transcription factor binding
Source: PLoS Genet. 2017 Sep 28;13(9):e1006761. doi: 10.1371/journal.pgen.1006761 (PMC5619690; doi:10.1371/journal.pgen.1006761)
Supplement: S2 File — This zipped file contains the full set of R, Python, and Shell scripts used in this publication. (ZIP) [file pgen.1006761.s002.zip]

Archive with 51 entries (48 files):
- vignette_BrCa_updated_fureya_scripts/
- vignette_BrCa_updated_fureya_scripts/appendixA.sh
- vignette_BrCa_updated_fureya_scripts/appendixB.R
- vignette_BrCa_updated_fureya_scripts/appendixC.sh
- vignette_BrCa_updated_fureya_scripts/appendixD.py
- vignette_BrCa_updated_fureya_scripts/appendixE.py
- vignette_BrCa_updated_fureya_scripts/appendixF.py
- vignette_BrCa_updated_fureya_scripts/appendixG.py
- vignette_BrCa_updated_fureya_scripts/appendixH.py
- vignette_BrCa_updated_fureya_scripts/appendixI.txt
- vignette_BrCa_updated_fureya_scripts/appendixJ.sh
- vignette_BrCa_updated_fureya_scripts/appendixK.sh
- vignette_BrCa_updated_fureya_scripts/appendixL.R
- vignette_BrCa_updated_fureya_scripts/appendixM.py
- vignette_BrCa_updated_fureya_scripts/appendixN.R
- vignette_BrCa_updated_fureya_scripts/appendixO.py
- vignette_BrCa_updated_fureya_scripts/appendixP.R
- vignette_BrCa_updated_fureya_scripts/appendixQ.py
- vignette_BrCa_updated_fureya_scripts/appendixR.R
- vignette_BrCa_updated_fureya_scripts/appendixS.sh
- vignette_BrCa_updated_fureya_scripts/appendixT.R
- vignette_BrCa_updated_fureya_scripts/appendixU.sh
- vignette_BrCa_updated_fureya_scripts/appendixV.sh
- vignette_BrCa_updated_fureya_scripts/section1.4.1.R
- vignette_BrCa_updated_fureya_scripts/section1.sh
- vignette_BrCa_updated_fureya_scripts/section2.sh
- vignette_BrCa_updated_fureya_scripts/section3.sh
- vignette_BrCa_updated_fureya_scripts/section4.1.2.R
- vignette_BrCa_updated_fureya_scripts/section4.1.R
- vignette_BrCa_updated_fureya_scripts/section4.1_individual_motif.sh
- vignette_BrCa_updated_fureya_scripts/section4.1_individual_motif_all_id.sh
- vignette_BrCa_updated_fureya_scripts/section4.2.R
- vignette_BrCa_updated_fureya_scripts/section4.2_motif_communities_5_brca_celines.sh
- vignette_BrCa_updated_fureya_scripts/section4.2_rerun_tomtom_${celine_lc}.sh
- __MACOSX/
- __MACOSX/vignette_BrCa_updated_fureya_scripts/
- __MACOSX/vignette_BrCa_updated_fureya_scripts/._section4.2_rerun_tomtom_${celine_lc}.sh
- vignette_BrCa_updated_fureya_scripts/section4.3.2.R
- vignette_BrCa_updated_fureya_scripts/section4.3.2_generate_mast_bed_orphan_mcf7.sh
- vignette_BrCa_updated_fureya_scripts/section4.3.3_orphans_tomtom.sh
- vignette_BrCa_updated_fureya_scripts/section4.sh
- __MACOSX/vignette_BrCa_updated_fureya_scripts/._section4.sh
- vignette_BrCa_updated_fureya_scripts/section5.2_BrCa_mast1e-4_ic0.5_automate_spreadsheet.sh
- __MACOSX/vignette_BrCa_updated_fureya_scripts/._section5.2_BrCa_mast1e-4_ic0.5_automate_spreadsheet.sh
- vignette_BrCa_updated_fureya_scripts/section5.3_BrCa_mast1e-4_ic0.5_automate_spreadsheet.sh
- vignette_BrCa_updated_fureya_scripts/section5.4.2_tcga_patients_genotype_data.sh
- vignette_BrCa_updated_fureya_scripts/section5.4.4_snp_location_ucsc_browser.sh
- vignette_BrCa_updated_fureya_scripts/section5.6.R
- vignette_BrCa_updated_fureya_scripts/section5.6_snps_egenes_boxplot_ref_alt.sh
- vignette_BrCa_updated_fureya_scripts/section5.sh
- vignette_BrCa_updated_fureya_scripts/section6.R
