# Supplementary material for: Identification of breast cancer associated variants that modulate transcription factor binding
Source: PLoS Genet. 2017 Sep 28;13(9):e1006761. doi: 10.1371/journal.pgen.1006761 (PMC5619690; doi:10.1371/journal.pgen.1006761)
Supplement: S2 File — This zipped file contains the full set of R, Python, and Shell scripts used in this publication. (ZIP) [file pgen.1006761.s002.zip › vignette_BrCa_updated_fureya_scripts/appendixA.sh]

#This line reflects all current functions included in the path
echo $PATH
#This line shows all files included in the PATH's folder
ls /usr/local/bin
sudo mkdir /usr/local/bin/sratoolkit.2.5.2-mac64
# Move all the functions to the PATH's folder
sudo mv ~/Downloads/sratoolkit.2.5.2-mac64/bin/* /usr/local/bin/sratoolkit.2.5.2-mac64/

emacs ~/.bash\_profile
#In the bash\_profile file, add the function path
/usr/local/bin:/usr/bin:/bin:/usr/sbin:/sbin:/usr/local/bin/sratoolkit.2.5.2-mac64
