# Supplementary material for: Identification of breast cancer associated variants that modulate transcription factor binding
Source: PLoS Genet. 2017 Sep 28;13(9):e1006761. doi: 10.1371/journal.pgen.1006761 (PMC5619690; doi:10.1371/journal.pgen.1006761)
Supplement: S2 File — This zipped file contains the full set of R, Python, and Shell scripts used in this publication. (ZIP) [file pgen.1006761.s002.zip › vignette_BrCa_updated_fureya_scripts/appendixB.R]

library(bigWig)

calc.highest.probe <- function(sites, wig, window = 30) {
  N = dim(sites)[1]
  result = vector(mode="integer", length=N)
  chromo = vector(mode="numeric", length=N)
  chromo.end = vector(mode="numeric", length=N)
  
  vector(mode="numeric", length=N)
  cur.chrom = NULL
  cur.wig = NULL
  
  cur.wig = load.bigWig(wig)
  
  stopifnot(!is.null(cur.wig))
  
  for (i in 1:N) {
    chrom = as.character(sites[i,1])
    
    if (is.null(cur.chrom) || cur.chrom != chrom) {
      
      cur.chrom = chrom
    }
    
    qStart = as.numeric(as.character(sites[i, 2]))
    qEnd = as.numeric(as.character(sites[i, 3]))
    center = (qStart + qEnd)/2
    data = query.bigWig(cur.wig, cur.chrom, qStart, qEnd)
    
    if (!is.null(data)) {
      maximum=max(data[,3])
      newvar = subset(data, data[,3] == maximum)
      min.distance=min(abs(((newvar[,1]+newvar[,2])/2)-center))
      num.rows = dim(newvar)[1]
      if (num.rows != 0) {
        for (j in 1:num.rows) {
          if (min(abs(((newvar[j,1]+newvar[j,2])/2)-center)) == min.distance) {
            highest.closest.probe = newvar[j,]
          }
        }
      }
      highest.closest.probe = matrix(highest.closest.probe,nrow=1, ncol=3)
      
      start = round((highest.closest.probe[,1]+highest.closest.probe[,2])/2) - window
      end = round((highest.closest.probe[,1]+highest.closest.probe[,2])/2) + window
      result[i] = highest.closest.probe[,3]
      chromo[i] = round((highest.closest.probe[,1] + highest.closest.probe[,2])/2)
    } else {
      chromo[i] = round((qStart + qEnd)/2)
    }
  }
  unload.bigWig(cur.wig)
  df = cbind(as.character(sites[,1]),matrix(chromo - window,nrow=N), matrix(chromo + window,nrow=N))
  df= as.data.frame(df)
  colnames(df) = c('chr', 'start', 'end')
  df[,2] = as.numeric(as.character(df[,2]))
  df[,3] = as.numeric(as.character(df[,3]))
  return(df)  
}

hotspots = 'Hotspots_Either_E2_condition.merge.broadPeak'
highest.hotspot = calc.highest.probe(read.table(hotspots), 'Either_E2_condition_MCF7.bigWig', window =60)

x = bed.region.probeQuery.bigWig(load.bigWig('Either_E2_condition_MCF7.bigWig'), highest.hotspot)
inten.highest.hotspot = cbind(highest.hotspot,x)
colnames(inten.highest.hotspot) = c('chr','start','end','intensity')
write.table(inten.highest.hotspot, file = 'inten_highest_hotspot.bed', quote=F, row.names=F, col.names=F, sep= '\t')
