# Supplementary material for: Identification of breast cancer associated variants that modulate transcription factor binding
Source: PLoS Genet. 2017 Sep 28;13(9):e1006761. doi: 10.1371/journal.pgen.1006761 (PMC5619690; doi:10.1371/journal.pgen.1006761)
Supplement: S2 File — This zipped file contains the full set of R, Python, and Shell scripts used in this publication. (ZIP) [file pgen.1006761.s002.zip › vignette_BrCa_updated_fureya_scripts/appendixC.sh]

#!/bin/bash
#submit this job locally

#needs to be changed
#sh appendix_C_MCF7.sh

#needs to be changed
dir=~/Desktop/Iterate_MCF7_hotspot_onestop/

con=~/iteration/database
#cd $dir
start=`date +%s`
first=1
i=$first
k=2000
a=1
j=1

name[0]=brca_int.$k.top
motif[0]=
#specify the background file's order
b=3
subdir=top_int_${k}_b${b}_MAST
mkdir $dir/$subdir
cp $dir/inten_highest_hotspot.bed $dir/$subdir/${name[0]}_r0_${motif[0]}.hotspot.bed

#top k intensity
sort -k4 -r -n $dir/$subdir/${name[0]}_r0_${motif[0]}.hotspot.bed | head -$k > $dir/$subdir/${name[0]}_r0_${motif[0]}.bed

wc[0]=$(wc -l $dir/$subdir/${name[0]}_r0_${motif[0]}.hotspot.bed | awk '{print $1}')
echo wordcount of the hotspot.bed file: wc[0]_${wc[0]}

#extracting the sequence for each genomic coordinate
fastaFromBed -fi ~/hg19.fa -bed $dir/$subdir/${name[0]}_r0_${motif[0]}.bed -fo $dir/$subdir/${name[0]}_r0_${motif[0]}.fasta

while [[ ( ${wc[$i-1]} -gt 20000 )  && ( $(($k*$[$j+1])) -lt 20000 ) ]]
do
    echo round$i
    name[$i]=$(echo ${name[0]}_r$[$i-1]_${motif[$i-1]})
    echo round{$i}_{name}_${name[$i]}

    #generate second-order bacground model
    fasta-get-markov -m $b  $dir/$subdir/${name[$i]}.fasta  $dir/$subdir/${name[$i]}.fasta.$b.bfile
    
    #MEME
    meme $dir/$subdir/${name[$i]}.fasta -o $dir/$subdir/${name[$i]}.meme_output -dna -nmotifs 1 -minw 5 -maxw 20 -revcomp -evt 0.01 -maxsize 10000000 -bfile $dir/$subdir/${name[$i]}.fasta.$b.bfile

    #tomtom
    tomtom -no-ssc -o $dir/$subdir/${name[$i]}.tomtom_output -verbosity 1 -min-overlap 5 -mi 1 -dist pearson -evalue -thresh 0.01 $dir/$subdir/${name[$i]}.meme_output/meme.txt $con/combined_motif_db.txt

    motif[$i]=$(awk 'FNR == 2 {print $2}' $dir/$subdir/${name[$i]}.tomtom_output/tomtom.txt)
    #you can check the content of the variable by
    echo round{$i}_{motif}_${motif[$i]}
    echo ${motif[$i]} >> $dir/$subdir/motifs.txt

    #MAST
    mkdir $dir/$subdir/${name[$i]}.mast_output
    mast $dir/$subdir/${name[$i]}.meme_output/meme.txt $dir/inten_highest_hotspot.fasta -hit_list -m 1 >  $dir/$subdir/${name[$i]}.mast_output/mast_hotspots.txt
    #python MAST_to_bed, output file is ${name[$i]}_mast_hotspots.bed
    python  $con/MAST_bed_conversion.py -i $dir/$subdir/${name[$i]}.mast_output/mast_hotspots.txt -o $dir/$subdir/${name[$i]}.mast_output/mast_hotspots.bed

    #composite analysis                                 
    python $con/MEME_matrix_wrapper.py -i $dir/$subdir/${name[$i]}.meme_output/meme.txt -o $dir/$subdir/${name[$i]}.meme_output/minimal
    
    #see where motif instances overlap with DNase peaks
    intersectBed -v -wa -a $dir/$subdir/${name[0]}_r$[$i-1]_${motif[$i-1]}.hotspot.bed -b $dir/$subdir/${name[$i]}.mast_output/mast_hotspots.bed >  $dir/$subdir/${name[0]}_r${i}_${motif[$i]}.hotspot.bed
    wc[$i]=$(wc -l $dir/$subdir/${name[0]}_r${i}_${motif[$i]}.hotspot.bed | awk '{print $1}')
    echo wordcount of the hotspot.bed file: wc[$i]_${wc[$i]}

    if [[ ${wc[$i]} == ${wc[$i-1]} ]]
    then
	echo notice: move to top_$[k*j+1]_to_$[k*(j+1)]
    sort -k4 -r -n $dir/$subdir/${name[0]}_r${i}_${motif[$i]}.hotspot.bed | head -$(($k*$[$j+1])) | tail -$k > $dir/$subdir/${name[0]}_r${i}_${motif[$i]}.bed
    (( j =j + 1 ))
    else
    echo continue as always
    j=1
    #select top k intensity
    sort -k4 -r -n $dir/$subdir/${name[0]}_r${i}_${motif[$i]}.hotspot.bed | head -$k > $dir/$subdir/${name[0]}_r${i}_${motif[$i]}.bed

       if [[ ${motif[$i]} == "" ]]
       then
	   echo r${i}_motif_orphan$a >> $dir/$subdir/ophans.txt
	   ((a = a + 1))
        else
	   echo motif_${motif[$i]} found within our database
       fi

    #rename all the files with the round number $i and the motif found in round $i
    ##rename all meme output files
    for file in $dir/$subdir/${name[$i]}.meme_output/*
    do	
    mv $file ${file%.*}_r${i}_${motif[$i]}.${file##*.}
    done
    #rename all tomtom output files
    for file in $dir/$subdir/${name[$i]}.tomtom_output/*
    do	
    mv $file ${file%.*}_r${i}_${motif[$i]}.${file##*.}
    done

    #renmae all mast output files
    for file in $dir/$subdir/${name[$i]}.mast_output/*
    do
    mv $file ${file%.*}_r${i}_${motif[$i]}.${file##*.} 
    done	

    fi

   #extract the sequence for each genomic coordinate--bed into fasta file
    fastaFromBed -fi ~/hg19.fa -bed $dir/$subdir/${name[0]}_r${i}_${motif[$i]}.bed -fo $dir/$subdir/${name[0]}_r${i}_${motif[$i]}.fasta

    ((i = i + 1))
done

end=`date +%s`
runtime=$((end-start))
echo $runtime

mkdir $dir/withmotif/
cp $dir/$subdir/*.meme_output/minimal_meme_r*_*.txt $dir/withmotif/

#check the size of all the minimal_meme_r*_*.txt files and make sure that there is no file with no PWM
#if there is any minimal meme file with no PWM, remove them

#cacatenate all the minimal meme files
cat $dir/withmotif/* > $dir/meme_chip_minimal_meme.txt

#conduct mast on the minimal meme files
#make a mast_output folder for each text file 
mkdir $dir/mast_output
mast $dir/meme_chip_minimal_meme.txt $dir/inten_highest_hotspot.fasta -hit_list -mt 0.00001 > $dir/mast_output/mast_hotspots.txt
python $con/MAST_bed_conversion.py -i $dir/mast_output/mast_hotspots.txt -o $dir/mast_output/mast_hotspots.bed
intersectBed -v -wa -a $dir/inten_highest_hotspot.bed -b $dir/mast_output/mast_hotspots.bed > $dir/meme_chip.hotspot.bed
fastaFromBed -fi ~/hg19.fa -bed $dir/meme_chip.hotspot.bed -fo $dir/meme_chip.hotspot.fasta

fasta-get-markov -m $b $dir/meme_chip.hotspot.fasta $dir/meme_chip.hotspot.fasta.$b.bfile
fasta-center -len 120 <$dir/meme_chip.hotspot.fasta 1> $dir/seqs-centered-120
fasta-dinucleotide-shuffle -f $dir/seqs-centered-120 -t -dinuc 1> $dir/seqs-shuffled-120
fasta-subsample $dir/seqs-centered-120 2000 -rest $dir/seqs-discarded-2000 1> $dir/seqs-sampled-2000
#run meme to find 50 motifs
meme $dir/seqs-sampled-2000 -oc $dir/meme_chip_meme_output -dna -mod zoops -nmotifs 50 -minw 5 -maxw 20 -bfile $dir/meme_chip.hotspot.fasta.3.bfile -revcomp -nostatus -maxsize 10000000
#run dreme to find the short-length motifs
dreme -v 1 -oc $dir/meme_chip_dreme_output -png -p $dir/seqs-centered-120 -n $dir/seqs-shuffled-120

#process the memechip output
####memechip-meme
mkdir $dir/memechip_meme_individual
cp $dir/meme_chip_meme_output/meme.txt $dir/memechip_meme_individual/
#convert to minimal meme text file
python $con/MEME_matrix_wrapper.py -i $dir/memechip_meme_individual/meme.txt -o $dir/memechip_meme_individual/meme_motif
rm $dir/memechip_meme_individual/meme.txt
#generate individual meme files
python $con/MEME_individual_from_db.py -i $dir/memechip_meme_individual/meme_motif_meme.txt
rm $dir/memechip_meme_individual/meme_motif_meme.txt

#rerun it starting from here
#run tomtom and rename everything
cd ~
j=1
for file in $dir/memechip_meme_individual/*
do
    echo $file
    file1=${file%/*}
    file2=${file#*individual/meme_}
    file3=${file2%.txt}
    tomtom=$file1/${file3}_tomtom_output
    echo tomtom_$tomtom
    tomtom -verbosity 1 -o $tomtom -min-overlap 5 -dist pearson -evalue -thresh 1 -no-ssc $file $con/combined_motif_db.txt
    tomtomtxt=$tomtom/tomtom.txt
    motifid=$(awk 'FNR == 2 {print $2}' $tomtomtxt)
    echo motifid_$motifid
    
    if [[ $motifid == "" ]]
then
    motifid=orphan$j
    echo motifid_$motifid
    echo $file3.orphan$j >> $dir/memechip_meme_individual/orphans.E1.txt
    ((j = j + 1))
else
    echo motifid_$motifid
    echo $motifid >> $dir/memechip_meme_individual/motifs.E1.txt
    fi

    newfile=$file1/motif_${motifid}_meme.txt
    mv $file $newfile
    for file in $tomtom/*
    do
	file1=${file%.*}
	file2=${file#*.}
	mv $file ${file1}_motif_${motifid}_meme.${file2}
	done
done

#mast
for file in $dir/memechip_meme_individual/motif_*.txt
do
 file1=${file%.txt}
 mkdir ${file1}.mast_output
 file2=${file1##*/}
 mast $file $dir/inten_highest_hotspot.fasta -hit_list -m 1 >  ${file1}.mast_output/mast_hotspots_${file2}.txt
 python $con/MAST_bed_conversion.py -i ${file1}.mast_output/mast_hotspots_${file2}.txt
done


#########memechip_dreme
mkdir $dir/memechip_dreme_individual
cp $dir/meme_chip_dreme_output/dreme.txt  $dir/memechip_dreme_individual/
#eliminate everything line starting with "#"
grep -v "#" $dir/memechip_dreme_individual/dreme.txt > $dir/memechip_dreme_individual/dreme_post.txt
#generate individual minimal meme files
cd $dir/memechip_dreme_individual
python  $con/MEME_individual_from_db.py -i $dir/memechip_dreme_individual/dreme_post.txt
rm $dir/memechip_dreme_individual/dreme*.txt
cd ~

#run tomtom and rename everything
j=1
for file in $dir/memechip_dreme_individual/*.txt
do
echo $file
filename=${file%.txt}
tomtom -no-ssc -o $filename.E1.tomtom_output -verbosity 1 -min-overlap 5 -mi 1 -dist pearson -evalue -thresh 1.0 $file $con/combined_motif_db.txt

tomtomtxt=$filename.E1.tomtom_output/tomtom.txt
motifid=$(awk 'FNR == 2 {print $2}' $tomtomtxt)
echo motifid_$motifid

if [[ $motifid == "" ]]
then
    motifid=orphan$j
    echo motifid_$motifid
    echo $filename.orphan$j >> $dir/memechip_dreme_individual/orphans.E1.txt
    ((j = j + 1))
else
    echo motifid_$motifid
    echo $motifid >> $dir/memechip_dreme_individual/motifs.E1.txt
fi

for files in $filename.E1.tomtom_output/*
do
file1=${files%.*}
file2=${files##*.}
mv $files ${file1}_motif_${motifid}.${file2}
done

mv $file $dir/memechip_dreme_individual/motif_${motifid}_dreme.txt

#run mast for the dreme.txt files
mkdir $dir/memechip_dreme_individual/motif_${motifid}_dreme.mast_output
mast $dir/memechip_dreme_individual/motif_${motifid}_dreme.txt $dir/inten_highest_hotspot.fasta -hit_list -m 1 >   $dir/memechip_dreme_individual/motif_${motifid}_dreme.mast_output/mast_hotspots_motif_${motifid}_dreme.txt
python $con/MAST_bed_conversion.py -i $dir/memechip_dreme_individual/motif_${motifid}_dreme.mast_output/mast_hotspots_motif_${motifid}_dreme.txt

done
