# Supplementary material for: Identification of breast cancer associated variants that modulate transcription factor binding
Source: PLoS Genet. 2017 Sep 28;13(9):e1006761. doi: 10.1371/journal.pgen.1006761 (PMC5619690; doi:10.1371/journal.pgen.1006761)
Supplement: S2 File — This zipped file contains the full set of R, Python, and Shell scripts used in this publication. (ZIP) [file pgen.1006761.s002.zip › vignette_BrCa_updated_fureya_scripts/appendixD.py]

#! /usr/bin/python
import sys
import getopt
def matrix(filename):
    infile=open(filename, 'r')
    print str.split(filename, '.txt')[0] + '.bed'
    outfile=open(str.split(filename, '.txt')[0] + '.bed', 'w')
    while 1:
        line = infile.readline()
        if not line: break
        splitline = line.split()
        if line.startswith('#'):
            continue
        else:
            chr = str.split(splitline[0], ':')[0]
            strand = splitline[1][0]
            intensity = splitline[4]
            pval = splitline[5]
            motif = splitline[1][1]
            if splitline[1].startswith('+'):
                start = int(str.split(str.split(splitline[0], ':')[1], '-')[0]) + int(splitline[2]) 
                end = int(str.split(str.split(splitline[0], ':')[1], '-')[0]) + int(splitline[3])
            else:
                start = int(str.split(str.split(splitline[0], ':')[1], '-')[0]) + int(splitline[2]) 
                end = int(str.split(str.split(splitline[0], ':')[1], '-')[0]) + int(splitline[3]) 
            outfile.write('%s\t%s\t%s\t%s\t%s\t%s\t%s\n'%(chr, start, end, intensity, pval, strand, motif))
    outfile.close()
    return

def main(argv):
    try:
        opts, args = getopt.getopt(argv, "hi:o:", ["help", "input=", "out="])
    except getopt.GetoptError, err:
        print str(err)
        sys.exit(2)
    name = False
    outname = False
    for opt, arg in opts:
        if opt in ('-i', '--input'):
            name = arg
        elif opt in ('-h', '--help'):
            print 'python MAST_bed_conversion.py -i cFos_mast_hotspots.txt'
            sys.exit()
    if name:
        matrix(name)
if __name__ == "__main__":
    main(sys.argv[1:])
