# Supplementary material for: Identification of breast cancer associated variants that modulate transcription factor binding
Source: PLoS Genet. 2017 Sep 28;13(9):e1006761. doi: 10.1371/journal.pgen.1006761 (PMC5619690; doi:10.1371/journal.pgen.1006761)
Supplement: S2 File — This zipped file contains the full set of R, Python, and Shell scripts used in this publication. (ZIP) [file pgen.1006761.s002.zip › vignette_BrCa_updated_fureya_scripts/appendixF.py]

#! /usr/bin/python
import sys
import getopt
def matrix(filename):
    infile=open(filename, 'r')
    while 1:
        line = infile.readline()
        if not line: break
        splitline = line.split()
        count = 0
        if line.startswith('MEME version'):
            meme_line = line
        if line.startswith('ALPHABET'):
            alphabet_line = line
        if line.startswith('strands:'):
            strands_line = line
        if line.startswith('A 0.'):
            bkg_freq = line
        if line.startswith('MOTIF'):
            outfilename_prefix = splitline[1]
            outfile=open(str(outfilename_prefix) + '_meme.txt', 'w')
            outfile.write(meme_line)
            outfile.write('\n')
            outfile.write(alphabet_line)
            outfile.write('\n')
            outfile.write(strands_line)
            outfile.write('\n')
            outfile.write(bkg_freq)
            outfile.write('\n')
            outfile.write(line)
        if line.startswith('letter-probability matrix:'):# or 'log-odds matrix'):
            outfile.write(line)
            while 1:
                next = infile.readline()
                if len(next.split()) != 4: break
                outfile.write(next)
            outfile.write('\n')
            outfile.close()
    return

def main(argv):
    try:
        opts, args = getopt.getopt(argv, "hi:", ["help", "input="])
    except getopt.GetoptError, err:
        print str(err)
        sys.exit(2)
    name = False
    for opt, arg in opts:
        if opt in ('-i', '--input'):
            name = arg
        elif opt in ('-h', '--help'):
            print 'python MEME_individual_from_db.py -i combined_motif_db.txt'
            sys.exit()
    if name:
        matrix(name)
    else:
        print 'python MEME_individual_from_db.py -i combined_motif_db.txt'
if __name__ == "__main__":
    main(sys.argv[1:])
