# Supplementary material for: Identification of breast cancer associated variants that modulate transcription factor binding
Source: PLoS Genet. 2017 Sep 28;13(9):e1006761. doi: 10.1371/journal.pgen.1006761 (PMC5619690; doi:10.1371/journal.pgen.1006761)
Supplement: S2 File — This zipped file contains the full set of R, Python, and Shell scripts used in this publication. (ZIP) [file pgen.1006761.s002.zip › vignette_BrCa_updated_fureya_scripts/appendixG.py]

#!/usr/bin/env python
# encoding: utf-8
"""
samToBed.py

Created by Aaron Quinlan on 2009-08-27.
Copyright (c) 2009 Aaron R. Quinlan. All rights reserved.


PURPOSE:
    Convert SAM format alignment files to BED format, where each alignment
    will conrrespond to a distnct BED line.

Modified by Ryan May 2010: ignore "@" lines.
"""

import sys
import getopt
import re

help_message = '''

samToBed -s <sam> -t <alignment type>
    
OPTIONS:
    -s    The SAM file to be converted to BED
    -t    What types of alignments should be reported?
            "all"    all aligned reads will be reported (Default)
            "con"    only concordant pairs will be reported
            "dis"    only discordant pairs will be reported

'''


class Usage(Exception):
    def __init__(self, msg):
        self.msg = msg


def processSAM(file, alignType):
    """
        Load a SAM file and convert each line to BED format.
        
        We avoid readlines() in this case, as SAM files can 
        be HUGE, and thus loading it into memory could be painful.
    """        
    for line in open(file,'r'):
        if line.startswith('@'):
            continue
        samLine = splitLine(line.strip())
        makeBED(samLine, alignType)
    
                    
def makeBED(samFields, aType):
    
    samFlag = int(samFields[1])
    
    # Only create a BED entry if the read was aligned
    if (not (samFlag & 0x0004)):
        
        chrom = samFields[2]
        start = str(int(samFields[3])-1)
        end = str(int(samFields[3]) + len(samFields[9]) - 1)
        name = samFields[8]    
        strand = getStrand(samFlag)

        # Let's use the edit distance as the BED score.
        #editPattern = re.compile('NM\:i\:(\d+)')
        #editDistance = editPattern.findall(samFields[12])
        
        # Write the BED line per user's request.
        printBED(aType, properPairing(samFlag), 
                chrom, start, end, name, '1', strand)

        
def splitLine(line, delim="\t"):
    splitline = line.split(delim)
    return splitline        


def properPairing(samFlag):
    return samFlag & (0x0002)


def getStrand(samFlag):
    strand = "+"
    if (samFlag & (0x0010)):    # minus strand if true.
        strand = "-"        
    return strand


def printBED(aType, concordant, chrom, start, end, name, score, strand):
    try:
        if (aType == "all"):
            print chrom + "\t" + start + "\t" + end + "\t" + name + "\t" + score + "\t" + strand
        else:
            if (aType == "con") and concordant:
                print chrom + "\t" + start + "\t" + end + "\t" + name + "\t" + score + "\t" + strand
            elif (aType == "dis") and not concordant:
                print chrom + "\t" + start + "\t" + end + "\t" + name + "\t" + score + "\t" + strand
    except IOError, e:
        sys.exit()
    except KeyboardInterrupt, e:
        sys.exit()    
        
        
def main(argv=None):
    if argv is None:
        argv = sys.argv
    try:
        try:
            opts, args = getopt.getopt(argv[1:], "hs:t:", ["help", "sam", "type"])
        except getopt.error, msg:
            raise Usage(help_message)
    
        # option processing
        samFile = ""
        aType = "all"
        for option, value in opts:
            if option in ("-h", "--help"):
                raise Usage(help_message)
            if option in ("-s", "--sam"):
                samFile = value
            if option in ("-t", "--type"):
                aType = value
                

        try:
           f = open(samFile, 'r')
        except IOError, msg:
            raise Usage(help_message)
                
    except Usage, err:
        print >> sys.stderr, sys.argv[0].split("/")[-1] + ": " + str(err.msg)
        return 2    

    # make a BED file of the SAM file.
    processSAM(samFile, aType)

if __name__ == "__main__":
    sys.exit(main())
