# Supplementary material for: Identification of breast cancer associated variants that modulate transcription factor binding
Source: PLoS Genet. 2017 Sep 28;13(9):e1006761. doi: 10.1371/journal.pgen.1006761 (PMC5619690; doi:10.1371/journal.pgen.1006761)
Supplement: S2 File — This zipped file contains the full set of R, Python, and Shell scripts used in this publication. (ZIP) [file pgen.1006761.s002.zip › vignette_BrCa_updated_fureya_scripts/appendixH.py]

#! /sw/bin/python

import string
import sys
bedFileName=sys.argv[1]
outFileName=sys.argv[2]

infile=open(bedFileName, 'r')
outfile=open(outFileName, 'w')

while 1:
    line=infile.readline()
    if not line: break
    wrds=string.split(line)
    chrN=wrds[0]
    chrm = str(chrN)
    strand=wrds[5]
    if strand=="+" and int(wrds[3]) > 0:
        pos = int(wrds[1]) + int(wrds[3])
        outfile.write('%s\t%s\t%s\t%s\t%s\t%s\n'%(chrm, wrds[1], str(pos),wrds[3], wrds[4], wrds[5]))
infile.close()
outfile.close()
