# Supplementary material for: Identification of breast cancer associated variants that modulate transcription factor binding
Source: PLoS Genet. 2017 Sep 28;13(9):e1006761. doi: 10.1371/journal.pgen.1006761 (PMC5619690; doi:10.1371/journal.pgen.1006761)
Supplement: S2 File — This zipped file contains the full set of R, Python, and Shell scripts used in this publication. (ZIP) [file pgen.1006761.s002.zip › vignette_BrCa_updated_fureya_scripts/appendixJ.sh]

#! /bin/bash

scriptTokBin=/home/ninadmw/Documents/programs/hotspot-master/hotspot-distr/ScriptTokenizer/src/script-tokenizer.py
pipeDir=/home/ninadmw/Documents/programs/hotspot-master/hotspot-distr/pipeline-scripts
tokenFile=MCF10a_merged.tokens.txt

## Do SPOT only (set _FDRS_ to "N" in runall.tokens.txt)
# scripts="$pipeDir/run_make_lib
#     $pipeDir/run_10kb_counts
#     $pipeDir/run_pass1_hotspot
#     $pipeDir/run_pass1_merge_and_thresh_hotspots
#     $pipeDir/run_pass2_hotspot
#     $pipeDir/run_rescore_hotspot_passes
#     $pipeDir/run_spot"

## Do everything, including badspots and final cleanup
scripts="$pipeDir/run_badspot
    $pipeDir/run_make_lib
    $pipeDir/run_wavelet_peak_finding
    $pipeDir/run_10kb_counts
    $pipeDir/run_generate_random_lib
    $pipeDir/run_pass1_hotspot
    $pipeDir/run_pass1_merge_and_thresh_hotspots
    $pipeDir/run_pass2_hotspot
    $pipeDir/run_rescore_hotspot_passes
    $pipeDir/run_spot
    $pipeDir/run_thresh_hot.R
    $pipeDir/run_both-passes_merge_and_thresh_hotspots
    $pipeDir/run_add_peaks_per_hotspot
    $pipeDir/run_final"

$scriptTokBin \
    --clobber \
    --output-dir=`pwd` \
    $tokenFile \
    $scripts

for script in $scripts
do
    ./$(basename $script).tok
done
