# Supplementary material for: Identification of breast cancer associated variants that modulate transcription factor binding
Source: PLoS Genet. 2017 Sep 28;13(9):e1006761. doi: 10.1371/journal.pgen.1006761 (PMC5619690; doi:10.1371/journal.pgen.1006761)
Supplement: S2 File — This zipped file contains the full set of R, Python, and Shell scripts used in this publication. (ZIP) [file pgen.1006761.s002.zip › vignette_BrCa_updated_fureya_scripts/appendixK.sh]

#! /sw/bin/python

import string
import sys
samFileName=sys.argv[1]
bedFileName=sys.argv[2]

infile=open(samFileName, 'r')
outfile=open(bedFileName, 'w')
strandByFlag={'0':'+','16':'-'}
strandRGB={'+':'0,0,0','-':'0,0,0'}
#chr="chr"
commentChars=["@"]
goodFlags=["0","16"]

IUPACtoNucleotides = {}
IUPACtoNucleotides['R'] = '[AG]'
IUPACtoNucleotides['Y'] = '[CT]'
IUPACtoNucleotides['S'] = '[GC]'
IUPACtoNucleotides['W'] = '[AT]'
IUPACtoNucleotides['K'] = '[GT]'
IUPACtoNucleotides['M'] = '[AC]'
IUPACtoNucleotides['B'] = '[CGT]'
IUPACtoNucleotides['D'] = '[AGT]'
IUPACtoNucleotides['H'] = '[ACT]'
IUPACtoNucleotides['V'] = '[ACG]'
IUPACtoNucleotides['N'] = '[CGTA]'

complementTable = string.maketrans('ACTGRYSWKMBDHVNactgryswkmbdhvn','TGACYRSWMKVHDBNtgacyrswmkvhdbn')

def makeRC(origSeq):
    seqList = list(origSeq)
    seqList.reverse()
    seqRC = string.join(seqList,'')
    seqRC = seqRC.translate(complementTable)
    return seqRC

while 1:
	line=infile.readline()
	if not line: break
	if line[0] in commentChars:
		continue
	wrds=string.split(line)
	if wrds[1] not in goodFlags:
		continue
	sequence=wrds[9]		
	chrN=wrds[2]
	chrm = str(chrN)
	one=1
	strand=strandByFlag[wrds[1]]
	color=strandRGB[strand]
	psn=int(wrds[3])-1
	if strand=="-":
		psn+=len(wrds[9])
		sequence=makeRC(sequence)
        outfile.write('%s\t%s\t%s\t%s\t%s\t%s\t%s\t%s\t%s\n'%(chrm, psn, psn+1, sequence, one, strand, psn, psn+1, color))
infile.close()
outfile.close()
