# Supplementary material for: Identification of breast cancer associated variants that modulate transcription factor binding
Source: PLoS Genet. 2017 Sep 28;13(9):e1006761. doi: 10.1371/journal.pgen.1006761 (PMC5619690; doi:10.1371/journal.pgen.1006761)
Supplement: S2 File — This zipped file contains the full set of R, Python, and Shell scripts used in this publication. (ZIP) [file pgen.1006761.s002.zip › vignette_BrCa_updated_fureya_scripts/appendixL.R]

#libraries
library(lattice)
library(bigWig)
library(latticeExtra)

#functions
composites.test <- function(path.dir, composite.input, region=20, step=1, grp = 'DNase') { 
  vec.names = c('chr','start','end')
  hmap.data = list()
  composite.df=data.frame(matrix(ncol = 6, nrow = 0))
  for (mod.bigWig in Sys.glob(file.path(path.dir, "*.bigWig"))) {
    factor.name = strsplit(strsplit(mod.bigWig, "/")[[1]][length(strsplit(mod.bigWig, "/")[[1]])], '\\.')[[1]][1]
    print(factor.name)
    vec.names = c(vec.names, factor.name)
    wiggle = load.bigWig(mod.bigWig)
    bpquery = window.step(composite.input, wiggle, region, step)
    mult.row = ncol(bpquery[[1]])
    hmap.data[[factor.name]] = bpquery[[1]]
    df.up <- data.frame(matrix(ncol = 6, nrow = mult.row))
    df.up[, 1] <- colMeans(bpquery[[1]])
    df.up[, 2] <- seq((-1 * region) + 0.5 * step, region - 0.5 * step, by = step)
    df.up[, 3] <- matrix(data = factor.name, nrow=mult.row, ncol=1)
    df.up[, 4] <- df.up[, 1]
    df.up[, 5] <- df.up[, 1]
    df.up[, 6] <- matrix(data = grp, nrow=mult.row, ncol=1)
    composite.df = rbind(composite.df, df.up)
    unload.bigWig(wiggle)
  }
  
  colnames(composite.df) <- c('est', 'x', 'cond', 'upper', 'lower', 'grp')
  composite.df = composite.df[composite.df[,2] >= -1000 & composite.df[,2] <= 1000,]
  for (cond in (1:length(hmap.data))) {
    rownames(hmap.data[[cond]]) = paste(composite.input[,1], ':', composite.input[,2], '-', composite.input[,3], sep='')
    colnames(hmap.data[[cond]]) = seq((-1 * region) + 0.5 * step, region - 0.5 * step, by = step)
  }
  return(list(composite.df, hmap.data))
}

processes.comps <- function(fimo = 'mast_hotspots_r4_FOSL2.txt', 
                            fimobed='mast_hotspots_r4_FOSL2.bed',
                            hotspots = 'Hotspots_Either_E2_condition_merged.bed', 
                            path.dir = 'UW_DNase', region = 200) {
  factor.name = strsplit(strsplit(fimo, "/mast_")[[1]][length(strsplit(fimo, "/mast_")[[1]])], '\\.txt')[[1]][1]
  print(factor.name)
  all.fimo.bed = parse.mast(fimobed)
  print('rows in original bed')
  print(nrow(all.fimo.bed))
  all.fimo.bed = all.fimo.bed[all.fimo.bed[,2] > region,]#remove rows off teh end of chrromosome
  
  chrom.bW = load.bigWig(Sys.glob(file.path(path.dir, "*.bigWig"))[1])
  for (i in 1:length(chrom.bW$chroms)) {
    all.fimo.bed = subset(all.fimo.bed, (all.fimo.bed[,1] == chrom.bW$chroms[i]) & (all.fimo.bed[,3] < chrom.bW$chromSizes[i]) | all.fimo.bed[,1] != chrom.bW$chroms[i])         
  }
  print('rows in bed after filtering coordiates that reside off the chromosome boundaries')
  print(nrow(all.fimo.bed))
  hotspots = read.table(hotspots, header=F)
  fimo.overlap.hotspots = bedTools.intersect(bed1 = hotspots, bed2=all.fimo.bed, opt.string ='-wb')
  fimo.composites = composites.test(path.dir, fimo.overlap.hotspots, region = region, grp = factor.name)
  return(fimo.composites)
}

parse.mast <- function(file) {
  mast.data = read.table(file, colClasses=c('character','integer','integer','numeric', 'numeric','character','character'))
  res = mast.data
  colnames(res) = c('chr', 'start', 'end', 'score', 'pval', 'strand', 'motif')
  return(res)
}


window.step <- function(bed, bigWig, halfWindow, step) {
  windowSize = (2*halfWindow) %/% step
  midPoint = floor((as.numeric(as.character(bed[,2])) + as.numeric(as.character(bed[,3]))) / 2)
  start = (midPoint - halfWindow)
  end = start + windowSize*step
  if ((as.numeric(as.character(bed[1,2])) + as.numeric(as.character(bed[1,3]))) %% 2 == 0) {
    bed[,2] = start
    bed[,3] = end
  } else {
    bed[,2] = start
    bed[,3] = end
    bed[,2][bed[,6] == '-'] = bed[,2][bed[,6] == '-'] + 1
    bed[,3][bed[,6] == '-'] = bed[,3][bed[,6] == '-'] + 1
  }
  matrix.comp = bed6.step.bpQuery.bigWig(bigWig, bigWig, bed, 1, op = "avg", follow.strand = TRUE)
  res = do.call(rbind, matrix.comp)
  return(list(res, matrix.comp))
}

bedTools.intersect<-function(functionstring="/usr/local/bin/bedtools2/intersectBed",bed1,bed2,opt.string="") {
  #create temp files
  a.file=tempfile()
  b.file=tempfile()
  out   =tempfile()
  options(scipen =99) # not to use scientific notation when writing out
  
  #write bed formatted dataframes to tempfile
  write.table(bed1,file=a.file,quote=F,sep="\t",col.names=F,row.names=F)
  write.table(bed2,file=b.file,quote=F,sep="\t",col.names=F,row.names=F)
  
  # create the command string and call the command using system()
  command=paste(functionstring, opt.string,"-a",a.file,"-b",b.file,">",out,sep=" ")
  cat(command,"\n")
  try(system(command))
  
  res=read.table(out,header=F, comment.char='')
  unlink(a.file);unlink(b.file);unlink(out)
  return(res[,c(4,5,6,7,8,9)])
}

composites.func.panels.naked.chromatin <- function(dat, fact = 'Factor', summit = 'Summit', num=90) {
  col.lines = c(rgb(0,0,1,1/2), rgb(1,0,0,1/2), "purple", "#0faa12")
  count = length(unique(dat$grp))
  pdf(paste('composite_', fact, '_signals_', summit, '_peaks.pdf', sep=''), width=2* 3.43, height=(count/2) * 3.43) 
  print(xyplot(est ~ x|grp, group = cond, data = dat,
               type = 'l',
               scales=list(x=list(cex=0.8, at=seq(-(num),(num),(num)/3),relation = "free"), y =list(cex=0.8, relation="free")),
               xlim=c(-(num),(num)),
               col = col.lines,
               auto.key = list(points=F, lines=T, cex=0.8),
               par.settings = list(superpose.symbol = list(pch = c(16), col=col.lines), superpose.line = list(col = col.lines, lwd=3)),
               cex.axis=1.0,
               par.strip.text=list(cex=0.9, font=1, col='black'),
               aspect=1.0,
               between=list(y=0.5, x=0.5),
               lwd=3,
               ylab = list(label = paste(fact," Cut Frequency", sep=''), cex =0.8),
               xlab = list(label = paste("Distance from ", summit, " center",sep=''), cex =0.8),
               upper = dat$upper,
               lower = dat$lower,
               strip = function(..., which.panel, bg) {
                 bg.col = c("grey85")# "grey40","#0a823c", "#0a823c") #blue, red green
                 strip.default(..., which.panel = which.panel, bg = rep(bg.col, length = which.panel)[which.panel])
               }
  ))
  dev.off()
}


composites.func.panels.conservation.x <- function(dat, fact = '', summit = 'Summit', num=20) {
  col.lines = c(rgb(0,0,1,1/2), rgb(1,0,0,1/2))
  count = length(unique(dat$grp))
  cons.dat = dat[dat$cond == 'phastCon',]
  phylo.dat = dat[dat$cond == 'phyloP',]
  
  pdf(paste('composite_', fact, '_conservation_', summit, '_peaks.pdf', sep=''), width=2*3.43, height=(count/2) * 3.43)
  cons = xyplot(est ~ x|grp, group = cond, data = cons.dat,
                type = 'l',
                scales=list(x=list(cex=0.8, at=seq(-(num),(num),(num)/3),relation = "free"), y =list(cex=0.8, relation="free")),
                xlim=c(-(num),(num)),
                col = col.lines,
                key = list(lines=list(col=col.lines, lwd=3), text = list(c('phastCons','phyloP')), cex=0.8),
                par.settings = list(superpose.symbol = list(pch = c(16), col='black'), superpose.line = list(col = rgb(0,0,1,1/2), lwd=1)),
                cex.axis=1.0,
                par.strip.text=list(cex=0.9, font=1, col='black'),
                aspect=1.0,
                between=list(y=0.5, x=5.5),
                lwd=3,
                ylab = list(label = paste(fact,"Average Conservation Score", sep=''), cex =0.8),
                xlab = list(label = paste("Distance from ", summit, " center",sep=''), cex =0.8),
                upper = dat$upper,
                lower = dat$lower,
                strip = function(..., which.panel, bg) {
                  bg.col = c("grey85")# "grey40","#0a823c", "#0a823c") #blue, red green
                  strip.default(..., which.panel = which.panel, bg = rep(bg.col, length = which.panel)[which.panel])
                }
  )
  phylo = xyplot(est ~ x|grp, group = cond, data = phylo.dat,
                 type = 'l',
                 scales=list(x=list(cex=0.8, at=seq(-(num),(num),(num)/3),relation = "free"), y =list(cex=0.8, relation="free")),
                 xlim=c(-(num),(num)),
                 col = rev(col.lines),
                 par.settings = list(superpose.symbol = list(pch = c(16), col='black'), superpose.line = list(col = rgb(1,0,0,1/2), lwd=1)),
                 cex.axis=1.0,
                 par.strip.text=list(cex=0.9, font=1, col='black'),
                 aspect=1.0,
                 between=list(y=0.5, x=5.5),
                 lwd=3,
                 ylab = list(label = paste(fact,"Average Conservation Score", sep=''), cex =0.8),
                 xlab = list(label = paste("Distance from ", summit, " center",sep=''), cex =0.8),
                 upper = dat$upper,
                 lower = dat$lower,
                 strip = function(..., which.panel, bg) {
                   bg.col = c("grey85")# "grey40","#0a823c", "#0a823c") #blue, red green
                   strip.default(..., which.panel = which.panel, bg = rep(bg.col, length = which.panel)[which.panel])
                 }
  )
  print(doubleYScale(phylo, cons))
  dev.off()
}

change.format <- function(process.pipe.output, min = -6, max = 6) {
  process.pipe.output = process.pipe.output[[1]]
  process.pipe.output$cond[process.pipe.output$cond == 'UW_MCF7_both'] = 'Chromatin'
  process.pipe.output$cond[process.pipe.output$cond == 'IMR90_Naked_DNase'] = 'Naked DNA'
  all.ctcf.norm = norm.com.df(process.pipe.output[process.pipe.output$cond == 'Naked DNA',], process.pipe.output[process.pipe.output$cond == 'Chromatin' & process.pipe.output$x >= min & process.pipe.output$x <= max,])
  w = rbind(process.pipe.output[process.pipe.output$cond == 'Chromatin',], all.ctcf.norm)
  return(w)
}

norm.com.df <- function(comp.df, norm.to) {
  min.norm = min(norm.to$est)
  min.comp = min(comp.df$est[comp.df$est!=0])
  fact = min.norm/min.comp
  comp.df$est = comp.df$est*fact
  zeroed.df = comp.df$est - min(comp.df$est[comp.df$est!=0])
  zeroed.df = zeroed.df / max(zeroed.df)
  max.norm.minus.min.comp = max(norm.to$est) - min(comp.df$est[comp.df$est!=0])
  new = min(comp.df$est[comp.df$est!=0]) + zeroed.df * max.norm.minus.min.comp
  comp.df$est = new
  return(comp.df)
}


cycle.fimo <- function(path.dir.fimo = '~/mast_file_for_conservation', path.dir.bigWig = '~/UW_DNase_MCF7', hotspot.file = 'Hotspots_Either_E2_condition.merge.broadPeak', window = 200) {
  composite.df=data.frame(matrix(ncol = 6, nrow = 0))
  for (fimo.file in Sys.glob(file.path(path.dir.fimo, "*mast_output/*.txt"))) {
    factor.name = strsplit(strsplit(fimo.file, "mast_")[[1]][length(strsplit(fimo.file, "mast_")[[1]])], '\\.')[[1]][1]
    print(factor.name)
    tf.x = processes.comps(fimo = fimo.file, fimobed=paste0(strsplit(fimo.file,'.txt'),'.bed'),
                           hotspots = hotspot.file, path.dir =  path.dir.bigWig, region = window)
    plot.composite.fimo = change.format(tf.x, -10, 10)#10 is hardcoded, it may vary per fimo output
    composite.df = rbind(composite.df, plot.composite.fimo)
  } 
  composites.func.panels.naked.chromatin(composite.df, 'DNase', 'Motif', num =100)#this is hard coded and shouldn't be
  return(composite.df)
}

cycle.fimo.conservation <- function(path.dir.fimo = '~/mast_file_for_conservation', path.dir.bigWig = '~/UW_DNase_MCF7', hotspot.file = 'iterative/Hotspots_Either_E2_condition.merge.broadPeak', window = 200) {
  composite.df=data.frame(matrix(ncol = 6, nrow = 0))
  for (fimo.file in Sys.glob(file.path(path.dir.fimo, "*mast_output/*.txt"))) {
    factor.name = strsplit(strsplit(fimo.file, "mast_")[[1]][length(strsplit(fimo.file, "mast_")[[1]])], '\\.')[[1]][1]
    print(factor.name)
    tf.x = processes.comps(fimo = fimo.file, fimobed=paste0(strsplit(fimo.file,'.txt'),'.bed'),
                           hotspots = hotspot.file, path.dir =  path.dir.bigWig, region = window)
    print(head(tf.x[[1]]))
    composite.df = rbind(composite.df, tf.x[[1]])
  } 
  composites.func.panels.conservation.x(composite.df, summit = 'Motif', num =100)
  return(composite.df)
}

#processes

all.composites.dnase = cycle.fimo(path.dir.fimo = '~/mast_file_for_conservation', path.dir.bigWig = '~/UW_DNase_MCF7', hotspot.file = 'Hotspots_Either_E2_condition.merge.broadPeak', window = 200)
all.composites.conservation = cycle.fimo.conservation(path.dir.bigWig = '~/conservation_files')
