# Supplementary material for: Identification of breast cancer associated variants that modulate transcription factor binding
Source: PLoS Genet. 2017 Sep 28;13(9):e1006761. doi: 10.1371/journal.pgen.1006761 (PMC5619690; doi:10.1371/journal.pgen.1006761)
Supplement: S2 File — This zipped file contains the full set of R, Python, and Shell scripts used in this publication. (ZIP) [file pgen.1006761.s002.zip › vignette_BrCa_updated_fureya_scripts/appendixM.py]

#! /usr/bin/python
import sys
import getopt
from collections import defaultdict

def list_tuples(filename):
    infile=open(filename, 'r')
    lst = []
    while 1:
        line = infile.readline()
        if not line: break
        splitline = line.split()
        if (len(splitline) == 1 | len(splitline) == 0):
            continue
        else:
            mytuple = ()
            lengthline = len(splitline)
            for i in splitline:
                mytuple = mytuple + (i,)
            lst.append(mytuple)
            #print mytuple
    list_of_lists = [list(elem) for elem in lst]
    return list_of_lists

def union(lis):
  lis = [set(e) for e in lis]
  res = []
  while True:
    for i in range(len(lis)):
      a = lis[i]
      if res == []:
        res.append(a)
      else:
        pointer = 0 
        while pointer < len(res):
          if a & res[pointer] != set([]) :
            res[pointer] = res[pointer].union(a)
            break
          pointer +=1
        if pointer == len(res):
          res.append(a)
    if res == lis:
      break
    lis,res = res,[]
  return res

def main(argv):
    try:
        opts, args = getopt.getopt(argv, "hi:", ["help", "input="])
    except getopt.GetoptError, err:
        print str(err)
        sys.exit(2)
    name = False
    for opt, arg in opts:
        if opt in ('-i', '--input'):
            name = arg
        elif opt in ('-h', '--help'):
            print 'python ~/pyscripts/TOMTOM_motif_families_nonrecursive.py -i maplist_subset.txt'
            sys.exit()
    if name:
        lst = list_tuples(name)
        #set_lst =[set(i) for i in lst if i]
        families = union(lst)
        outfile = open(str.split(name, '.')[0] + '_families.txt','w')
        for i in families:    
            for item in i:
                outfile.write("%s\t" % item)
            outfile.write("\n")
        outfile.close()
    else:
        print 'python ~/pyscripts/TOMTOM_motif_families_nonrecursive.py  -i maplist_subset.txt'
if __name__ == "__main__":
    main(sys.argv[1:])
