# Supplementary material for: Identification of breast cancer associated variants that modulate transcription factor binding
Source: PLoS Genet. 2017 Sep 28;13(9):e1006761. doi: 10.1371/journal.pgen.1006761 (PMC5619690; doi:10.1371/journal.pgen.1006761)
Supplement: S2 File — This zipped file contains the full set of R, Python, and Shell scripts used in this publication. (ZIP) [file pgen.1006761.s002.zip › vignette_BrCa_updated_fureya_scripts/appendixO.py]

#! /usr/bin/python
import sys
import getopt
import random
from random import shuffle
def matrix(filename):
    infile=open(filename, 'r')
    nmotifs = 0
    directory = filename.split('.txt')[0]
    outfilename_prefix = directory + '_scramble.txt'#test_creb1'#directory + splitline[1].split('.')[0]
    print outfilename_prefix
    outfile=open(outfilename_prefix, 'w')
    lst=[]
    while 1:
        line = infile.readline()
        if not line: break
        splitline = line.split()
        if line.startswith('URL'): continue
        if len(splitline) != 4:
            if not line.startswith('MOTIF'):
                outfile.write(line)
            else:
                outfile.write("%s\n"%(splitline[0] + ' ' + splitline[1] + '_scramble'))
        else:
            lst.append(line)
    shuffle(lst)
    for item in lst:
        outfile.write("%s" % item)
    outfile.close()
    return

def main(argv):
    try:
        opts, args = getopt.getopt(argv, "hi:", ["help", "input="])
    except getopt.GetoptError, err:
        print str(err)
        sys.exit(2)
    name = False
    for opt, arg in opts:
        if opt in ('-i', '--input'):
            name = arg
        elif opt in ('-h', '--help'):
            print 'python ~/pyscripts/meme_scramble.py -i /Users/guertinmj/meme_project/each_minimal_meme_file/CREB1_meme.txt'
            sys.exit()
        matrix(name)
if __name__ == "__main__":
    main(sys.argv[1:])
