# Supplementary material for: Identification of breast cancer associated variants that modulate transcription factor binding
Source: PLoS Genet. 2017 Sep 28;13(9):e1006761. doi: 10.1371/journal.pgen.1006761 (PMC5619690; doi:10.1371/journal.pgen.1006761)
Supplement: S2 File — This zipped file contains the full set of R, Python, and Shell scripts used in this publication. (ZIP) [file pgen.1006761.s002.zip › vignette_BrCa_updated_fureya_scripts/appendixQ.py]

#! /usr/bin/python
import sys
import getopt
import numpy as np
def matrix(filename, outfilename_prefix):
    infile=open(filename, 'r')
    nmotifs = 0
    outfile=open(str(outfilename_prefix) + '_degenerate.txt', 'w')
    while 1:
        line = infile.readline()
        if not line: break
        splitline = line.split()
        directory = filename.split('meme.txt')[0]
        if line.startswith('MEME version'):
            meme_line = line
            outfile.write(line)
            outfile.write('\n')
        if line.startswith('ALPHABET'):
            alphabet_line = line
            outfile.write(line)
            outfile.write('\n')
        if line.startswith('strands:'):
            strands_line = line
            outfile.write(line)
            outfile.write('\n')
        #if line.startswith('Background letter frequencies'):
        #    outfile.write(line)
        if line.startswith('A 0.'):
            background = line
            outfile.write(background)
            outfile.write('\n')
        if line.startswith('letter-probability matrix:'):
            nmotifs += 1
            motif_len = splitline[5]
            lst = []
            outfile.write('%s%s%s\n'%('MOTIF ', outfilename_prefix, '_' + 'full'))
            outfile.write(line)
            lpm = line 
            motif_len = splitline[5]
            while 1:
                next = infile.readline()
                lst.append(next)
                if len(next.split()) != 4: break
                outfile.write(next)
            outfile.write('\n')
            for position in range(1,len(lst)):
                first = lst[:position - 1]
                last = lst[position:]
                #uncomment the following will produce a file cancatenating different minimal meme files
                outfile.write(meme_line)
                outfile.write('\n')
                outfile.write(alphabet_line)
                outfile.write('\n')
                outfile.write(strands_line)
                outfile.write('\n')
                outfile.write(background)
                outfile.write('\n')
                outfile.write('%s%s%s\n'%('MOTIF ', outfilename_prefix, '_' + 'pos_' + str(position)))
                outfile.write(lpm)
                for item in first:
                    outfile.write("%s" % item)
                outfile.write("%s\t%s\t%s\t%s\n"%(' ' + background.split()[1], background.split()[3], background.split()[5], background.split()[7]))
                for item in last:
                    outfile.write("%s" % item)
            outfile.write('\n')
    outfile.close()
    return

def main(argv):
    try:
        opts, args = getopt.getopt(argv, "hi:o:", ["help", "input=", "out="])
    except getopt.GetoptError, err:
        print str(err)
        sys.exit(2)
    name = False
    outname = False
    for opt, arg in opts:
        if opt in ('-i', '--input'):
            name = arg
        if opt in ('-o', '--out'):
            outname = arg
        elif opt in ('-h', '--help'):
            print 'python MEME_full_degeneracy.py -i minimal_meme_r1_15.txt -o outfileprefix'
            sys.exit()
    if name and outname:
        matrix(name, outname)
if __name__ == "__main__":
    main(sys.argv[1:])
