# Supplementary material for: Identification of breast cancer associated variants that modulate transcription factor binding
Source: PLoS Genet. 2017 Sep 28;13(9):e1006761. doi: 10.1371/journal.pgen.1006761 (PMC5619690; doi:10.1371/journal.pgen.1006761)
Supplement: S2 File — This zipped file contains the full set of R, Python, and Shell scripts used in this publication. (ZIP) [file pgen.1006761.s002.zip › vignette_BrCa_updated_fureya_scripts/appendixR.R]

#! /usr/bin/env Rscript

#' Load PWM & background freqs from minimal MEME file
#'
#' Obtains the alphabet, background base frequencies and motif frequencies (PWM) from a MEME file.
#' Assumes that file contains only a single PWM.
#'
#' @param filename Path to the MEME file.
#' @return list with 'pwm', the number of sites used to build the PWM ('n.sites'), the alphabet and the background frequencies
options(scipen=999)
meme.parse <- function(filename) {
	lines = readLines(filename)
	empty_lines_idx = which(grepl("^$", lines))
	motif_start_idx = which(grepl("letter-probability matrix", lines)) + 1
	motif_end_idx = empty_lines_idx[which(empty_lines_idx > motif_start_idx)[1]] - 1

	# assuming there is only one motif in the file
	pwm = read.table(filename, skip = motif_start_idx - 1, nrows = motif_end_idx - motif_start_idx + 1)
	
	# get number of sequences used to compute pwm
	txt = lines[motif_start_idx - 1]
	txt = regmatches(txt,regexpr("nsites=[ ]+[0-9]+",txt))
	n.sites = as.integer(unlist(strsplit(txt, "="))[2])
	
	# get alphabet
	alphabet = trimws(strsplit(lines[grepl("ALPHABET", lines)], "=")[[1]][2])
	
	# get background frequencies
	background_line = lines[which(grepl("Background letter frequencies", lines))+1]
	bfreqs = as.numeric(strsplit(background_line, " ")[[1]][c(2,4,6,8)])
	
	# return data
	list(pwm = pwm, n.sites = n.sites, alphabet = alphabet, background = bfreqs)
}

#' Compute information content for single position frequencies
#'
#' @param freqs vector of symbol frequencies
#' @param bfreqs vector of background frequencies
#' @return information content value
information.content <- function(freqs, bfreqs = NULL) {
	if (is.null(bfreqs)) {
		2 + sum(sapply(freqs, function(f) {
			if (f == 0)
				0
			else
				f * log2(f)
		}))
	} else {
		sum(sapply(1:length(freqs), function(idx) {
			if (freqs[idx] == 0)
				0
			else
				freqs[idx] * log2(freqs[idx] / bfreqs[idx])
		}))
	}
}

#' Compute string of prefered PWM bases
#'
#' @param meme return value from meme.parse() function
#' @return list with plus strand bases and minus strand bases 
prefered.bases <- function(meme) {
	# get plus strand version
	idxs = apply(meme$pwm, 1, which.max)
	bases = unlist(strsplit(meme$alphabet,""))
	pref = bases[idxs]

	# get reverse-complement version
	rpref = sapply(rev(pref), function(base) {
		if (base == "A") return("T")
		if (base == "C") return("G")
		if (base == "G") return("C")
		if (base == "T") return("A")
		"N"
	})
	names(rpref) <- NULL

	list(plus = pref, minus = rpref)
}

#' Pre-computes per-site output data
#'
#' @param meme return value from meme.parse() function
#' @param use.ic If TRUE use standard information content (ignore background frequencies)
#' @param threshold output only bases with IC >= threshold
#' @param use.correction apply small-sample correction
#' @return list with information content, plus strand bases, minus strand bases and base offsets after filter
prepare.data <- function(meme, use.ic = FALSE, threshold = -Inf, use.correction = FALSE) {
	# compute information content
	ic = NULL
	if (use.ic) {
		ic = apply(meme$pwm, 1, information.content)
	} else {
		ic = apply(meme$pwm, 1, function(row) {
			information.content(row, meme$background)
		})
	}
	
	if (use.correction) {
		# small sample correction
		# J Mol Biol. 1986 Apr 5;188(3):415-31.
		s = 4 # number of bases
		en = 1/log(2) * (s - 1) / (2 * meme$n.sites)
		ic = ic - en
	}
	
	# PWM prefered bases
	pwm.bases = prefered.bases(meme)
	
	# filter
	keep = ic >= threshold
	
	list(ic = ic[keep], plus = pwm.bases$plus[keep], minus = pwm.bases$minus[rev(keep)], offsets.plus = which(keep) - 1, offsets.minus = which(rev(keep)) - 1)
}

#' Load a txt MAST file as a BED data.frame
#'
#' @param filename path to the MAST file
#' @return data.frame with MAST data in BED format
load.txtmast <- function(filename) {
	tbl = read.table(filename, stringsAsFactors = FALSE, colClasses =c("character", "character", "numeric", "numeric", "numeric", "numeric"))
	strands = substr(tbl[,2], 1, 1)
	ids = substr(tbl[,2], 2, nchar(tbl[,2]))
	
	parts = strsplit(tbl[,1], "[:-]")
	chroms = sapply(parts, function(row) row[1])
	start = sapply(parts, function(row) as.numeric(row[2]))
	
	data.frame(
		chroms, 
		start + tbl[,3], 
		start + tbl[,4],
		tbl[,5:6],
		strands,
		ids
	)
}

#' Write output file with base-pair information for the PWM sites reported in the MAST file.
#'
#' Assumes that MAST was run with a single motif.
#'
#' @param output.filename Path for output file
#' @param mast.bed data.frame with contents of BED file containing MAST sites (NOTE: requires that data.frame was built with stringsAsFactors = FALSE)
#' @param pwm.data output of prepare.data function
process.mast <- function(output.filename, mast.bed, pwm.data) {
	out = file(output.filename, "w")
	ic.str = format(pwm.data$ic)
	ic.rstr = rev(ic.str)
	is.minus = mast.bed[,6] == '-'
	
	for (i in 1:dim(mast.bed)[1]) {
		bases = pwm.data$plus
		ics = ic.str
        positions = pwm.data$offsets.plus + mast.bed[i, 2]
		if (is.minus[i]) {
			bases = pwm.data$minus
			ics = ic.rstr
            positions = pwm.data$offsets.minus + mast.bed[i, 2]
		}
		bed.i = data.frame(
			chrom = mast.bed[i, 1],
			start = positions,
			end = positions + 1,
			bases = bases,
			ic = ics,
			strand = mast.bed[i, 6],
			stringsAsFactors = FALSE
		)
		write.table(bed.i, file = out, quote = FALSE, sep = "\t", row.names = FALSE, col.names = FALSE)
	}
	close(out)
} 

#########################################################################

# running in Rscript
if (!interactive()) {
	# build usage message
	all.args = commandArgs(trailingOnly = FALSE)
	scriptName <- basename(sub("^--file=", "", all.args[grep("^--file=", all.args)]))
	
	short.usage = paste("Usage:", scriptName, " [options] <MEME file> <MAST file> [<output file>]\n      ", scriptName, " -h\n")
	
	# collect command arguments	
	cmd.args = commandArgs(trailingOnly = TRUE)
	is.option = grepl("^-", cmd.args, perl = TRUE)
	options = cmd.args[is.option]
	main.args = cmd.args[!is.option]
	
	# help requested
	if (any(options == "-h")) {
		cat("Usage:", scriptName, "[options] <MEME file> <MAST file> [<output file>]\n")
		cat("\n")
		cat("Options:\n")
		cat("--thresh=value  minimal value filter (output values >= thresh)\n")
		cat("-i              output information content (default relative entropy)\n")
		cat("-c              apply small sample correction to information content\n")
		cat("-o              override output file if it exists\n")
		cat("-h              show this help message\n")
		cat("\n")
		quit(save = "no", status = 1, runLast = FALSE)
	}
	
	# other options
	use.ic = any(options == "-i")
	use.correction = any(options == "-c")
	override.output = any(options == "-o")
	thresh = -Inf
	aux = grepl("^--thresh=", options)
	if (sum(aux) == 1) {
		idx = which(aux)
		parts = unlist(strsplit(options[idx], "="))
		thresh = as.numeric(parts[2])
	} else if (sum(aux) > 1) {
		cat("ERROR: Repeated threshold option\n")
		cat(short.usage)
		quit(save = "no", status = 1, runLast = FALSE)
	}
	
	# test for invalid options
	invalid = (
		options != "-i" &
		options != "-c" &
		options != "-o" &
		!grepl("^--thresh=", options)
		)
	if (any(invalid)) {
		cat("ERROR: Invalid option(s):", options[invalid], "\n")
		cat(short.usage)
		quit(save = "no", status = 1, runLast = FALSE)
	}
	
	# main arguments
	n.args = sum(!is.option)
	if (n.args != 2 && n.args != 3) {
		cat("ERROR: Not enough arguments\n")
		cat(short.usage)
		quit(save = "no", status = 1, runLast = FALSE)
	}
	meme.filename = main.args[1]
	mast.filename = main.args[2]
	mast.is.bed = regexpr("bed$", mast.filename) >= 0
	output.filename = ""
	if (n.args == 3) {
		output.filename = main.args[3]
	} else {
		idxs = regexpr("[.]", mast.filename)
		if (length(idxs) == 0) {
			output.filename = paste(mast.filename, "output.bed", sep="_")
		} else {
			idx = idxs[length(idxs)]
			output.filename = paste(substr(mast.filename, 1, idx - 1) ,"output.bed", sep="_")
		}
	}
	
	# check files exist
	if (!file.exists(meme.filename)) {
		cat("ERROR: Can't find MEME file:", meme.filename, "\n")
		quit(save = "no", status = 1, runLast = FALSE)
	}
	if (!file.exists(mast.filename)) {
		cat("ERROR: Can't find MAST file:", mast.filename, "\n")
		quit(save = "no", status = 1, runLast = FALSE)
	}
	if (!override.output && file.exists(output.filename)) {
		cat("ERROR: Can't find output file already exists:", output.filename, "\n")
		quit(save = "no", status = 1, runLast = FALSE)
	}
	
	##
	
	# parse MEME data
	meme.data = meme.parse(meme.filename)

	# pre-compute data
	pwm.data = prepare.data(meme.data, use.ic = use.ic, threshold = thresh, use.correction = use.correction)
	
	# load MAST file
	# NOTE: processing function requires stringsAsFactors = FALSE
	mast.bed = NULL
	if (mast.is.bed) {
		mast.bed = read.table(mast.filename, stringsAsFactors = FALSE)
	} else {
		mast.bed = load.txtmast(mast.filename)
	}
	
	# process data
	time.before = proc.time()
	process.mast(output.filename, mast.bed, pwm.data)
	time.after = proc.time()
	
	#
	cat(dim(mast.bed)[1], "sites processed in", time.after[3] - time.before[3], "seconds.\n")
}
