# Supplementary material for: Identification of breast cancer associated variants that modulate transcription factor binding
Source: PLoS Genet. 2017 Sep 28;13(9):e1006761. doi: 10.1371/journal.pgen.1006761 (PMC5619690; doi:10.1371/journal.pgen.1006761)
Supplement: S2 File — This zipped file contains the full set of R, Python, and Shell scripts used in this publication. (ZIP) [file pgen.1006761.s002.zip › vignette_BrCa_updated_fureya_scripts/appendixS.sh]

#navigate into the directory containing all the birdseed files
cd <dir>
#unzip all the zipped birseed file
gunzip *

#make sure that "broad.mit.edu_BRCA.Genome_Wide_SNP_6.sdrf.birdseed.normal.names.txt" is in the same foler as all the unzipped "birseed file"
cp ~/broad.mit.edu_BRCA.Genome_Wide_SNP_6.sdrf.birdseed.normal.names.txt <dir>

#give all files TCGA names and make the header suitable for birdseed to VCF script
cat broad.mit.edu_BRCA.Genome_Wide_SNP_6.sdrf.birdseed.normal.names.txt | while read line;
do
	tcga=$(echo $line | awk -F" " '{print $1}')
	file=$(echo $line | awk -F" " '{print $2}')
	echo file
	echo $file
	echo tcga
	echo $tcga
	touch temp.txt
	echo -e "probeset_id\t$tcga" >> temp.txt
	tail +3 $file > tail.temp.txt
	cat temp.txt tail.temp.txt > ${tcga}_birdseed.txt
	rm temp.txt
	gzip $file
done

#check out how many bird seed files
ls *birdseed.txt | wc -l
#975

#delete files that don't have genotypes
find . -name "*birdseed.txt" -size -100 -delete

#check out how many bird seed files left
ls *birdseed.txt | wc -l
#937

#convert to VCF files: https://www.broadinstitute.org/cancer/cga/sites/default/files/data/tools/contest/BirdseedToVCF.py; GenomeWideSNP_6.na30.annot.hg19.csv.pickle downloaded from TCGA
for i in *birdseed.txt
do
	tcga=$(echo $i | awk -F"/" '{print $NF}' | awk -F"_birdseed" '{print $1}')
	echo $tcga
	python ~/BirdseedToVCF.py --birdseed $i --output_vcf ${tcga}.vcf --snp_annotation ~/GenomeWideSNP_6.na30.annot.hg19.csv.pickle --fasta ~/hg19.fa --array_sample ${tcga} --vcf_sample ${tcga} --add_chr
	gzip $i
done
#note that this step is time consuming, took about 11 hours on my mac

#separte vcf by chromosomes
#first install gawk
brew install gawk

for i in TCGA*.vcf
do
	name=$(echo $i | awk -F"/" '{print $NF}' | awk -F".vcf" '{print $1}')
	echo $name
	gawk 'BEGIN{Ch=""}{if($1~"#"){H[FNR]=$0;nh++}else{if($1!=Ch){Ch=$1;Out=$1"_'"$name"'.vcf";for(i=1;i<=nh;i++){print H[i] >Out}}; print $0 >Out}}' $i
done

#note: need to install vcftools here?
#remove chromsome and make into vcf.gz file
for i in chr*.vcf
do
	chrX=$(echo $i | awk -F"/" '{print $NF}' | awk -F"_TCGA" '{print $1}')
	name=$(echo $i | awk -F"/" '{print $NF}' | awk -F".vcf" '{print $1}')
	echo $name
	awk '{gsub(/^chr/,""); print}' $i > ${name}.temp.vcf
	vcf-sort ${name}.temp.vcf | bgzip -c > ${name}.vcf.gz
	rm ${name}.temp.vcf 
done

#first download and install "bcftools"
#http://www.htslib.org/download/
#bcftools-1.3.1: file "bcftools-1.3.1.tar.bz2", and unzip this foler
#refer to "~/Downloads/bcftools-1.3.1/INSTALL" for installation instructions
cd ~/Downloads/bcftools-1.3.1
make
make install

#navigate into the directory containing all the originial birdseed files
cd <dir>
for i in chr*.vcf.gz
do
name=$(echo $i | awk -F"/" '{print $NF}' | awk -F".vcf" '{print $1}')
bcftools index $i
done

#merge vcf files for imputation
#note this is path where vcftools paths were downloaded
export PERL5LIB=~/Downloads/vcftools/src/perl

#first test whether it is working for chr1, note that this step is memory consuming, so that we break all the files into three parts, and merge them seperately first, and then merge those three merged files again.
#if you see "Too many open files" errors, run
ulimit -n
#if it is below 500, run the following command to change it to 1000 for the current shell and its children
ulimit -n 1000

#this is just for chr19
#for chr in {19}; do
#    echo chr$chr
#    vcf-merge $(ls -1 chr${chr}_TCGA-A*.vcf.gz | perl -pe 's/\n/ /g') | bgzip -c > TCGA_BrCA_chr${chr}_TCGA-A_merged.vcf.gz
#    vcf-merge $(ls -1 chr${chr}_TCGA-B*.vcf.gz | perl -pe 's/\n/ /g') | bgzip -c > TCGA_BrCA_chr${chr}_TCGA-B_merged.vcf.gz
#    vcf-merge $(ls -1 chr${chr}_*.vcf.gz | grep -v chr${chr}_TCGA-A | grep -v chr${chr}_TCGA-B | perl -pe 's/\n/ /g') | bgzip -c > TCGA_BrCA_chr${chr}_TCGA-other_merged.vcf.gz
#    bcftools index TCGA_BrCA_chr${chr}_TCGA-A_merged.vcf.gz
#    bcftools index TCGA_BrCA_chr${chr}_TCGA-B_merged.vcf.gz
#    bcftools index TCGA_BrCA_chr${chr}_TCGA-other_merged.vcf.gz
#    vcf-merge $(ls -1 TCGA_BrCA_chr${chr}_TCGA*merged.vcf.gz | perl -pe 's/\n/ /g') | bgzip -c > TCGA_BrCA_chr${chr}_merged.vcf.gz
#done

for chr in {1..22}; do
    echo chr$chr
    vcf-merge $(ls -1 chr${chr}_TCGA-A*.vcf.gz | perl -pe 's/\n/ /g') | bgzip -c > TCGA_BrCA_chr${chr}_TCGA-A_merged.vcf.gz
    vcf-merge $(ls -1 chr${chr}_TCGA-B*.vcf.gz | perl -pe 's/\n/ /g') | bgzip -c > TCGA_BrCA_chr${chr}_TCGA-B_merged.vcf.gz
    vcf-merge $(ls -1 chr${chr}_*.vcf.gz | grep -v chr${chr}_TCGA-A | grep -v chr${chr}_TCGA-B | perl -pe 's/\n/ /g') | bgzip -c > TCGA_BrCA_chr${chr}_TCGA-other_merged.vcf.gz
    bcftools index TCGA_BrCA_chr${chr}_TCGA-A_merged.vcf.gz
    bcftools index TCGA_BrCA_chr${chr}_TCGA-B_merged.vcf.gz
    bcftools index TCGA_BrCA_chr${chr}_TCGA-other_merged.vcf.gz
    vcf-merge $(ls -1 TCGA_BrCA_chr${chr}_TCGA*merged.vcf.gz | perl -pe 's/\n/ /g') | bgzip -c > TCGA_BrCA_chr${chr}_merged.vcf.gz
done
