# Supplementary material for: Identification of breast cancer associated variants that modulate transcription factor binding
Source: PLoS Genet. 2017 Sep 28;13(9):e1006761. doi: 10.1371/journal.pgen.1006761 (PMC5619690; doi:10.1371/journal.pgen.1006761)
Supplement: S2 File — This zipped file contains the full set of R, Python, and Shell scripts used in this publication. (ZIP) [file pgen.1006761.s002.zip › vignette_BrCa_updated_fureya_scripts/appendixT.R]

rm(list=ls())
sessionInfo()
setwd(<dir>)

########start_here#########
####create_geneloc_1mb.txt_file######
#for the coordinates, I will use the TCGA2START package
#A matrix of information on genes from the human reference genome version 19; used when merging
#CNA/CNV data at gene level with CNTools.
library(TCGA2STAT)
data("geneinfo")
#ignore any coordinates on the Y chromosome
newgeneinfo=subset(geneinfo,geneinfo$chrom!='Y')
#right now there is no duplicates
genesloc=newgeneinfo[,c(5,1,2,3)]
genesloc[,2]=paste0('chr',genesloc[,2])
colnames(genesloc)=c('geneid','chr','s1','s2')
write.table(genesloc,file="geneloc_1mb.txt",col.names=T,quote=F,row.names=F)
#end of this section
rm(list=ls())
sessionInfo()

#####create_phenotype_file#######
x = read.csv('TCGA_BRCA_exp_HiSeqV2_PANCAN-2015-02-24/genomicMatrix', sep='\t')
row.names(x) = x[,1]
x = x[,2:ncol(x)]
t.x=data.frame(t(x))
t.x1=t.x[grep('.01$',row.names(t.x)),]
row.names(t.x1)=sapply(strsplit(row.names(t.x1),'.01$'),function(x) x[[1]])

#add in the selected genes
geneloc=read.table('geneloc_1mb.txt',header = TRUE, stringsAsFactors = FALSE)
genes=unlist(geneloc$geneid)

all.genes.data=t.x1[,colnames(t.x1)%in%genes]#genes shrink from 20530 to 18217
all.genes.data=data.frame(t(all.genes.data))
phenopatient=colnames(all.genes.data)

all.genes.data$geneid=rownames(all.genes.data)
phenotype=merge(geneloc,all.genes.data,by='geneid')

newphenotype=phenotype[,c(2,3,4,1)]
newphenotype=data.frame(cbind(newphenotype,phenotype[,-c(1:4)]))
colnames(newphenotype)[1:4]=c('#Chr','start','end','ID')
newphenotype[,1]=as.numeric(as.character(sapply(strsplit(newphenotype[,1],'chr'),function(x) x[2])))
newphenotype=newphenotype[order(newphenotype[,1],newphenotype$start),]
write.table(newphenotype,file='phenotype.bed',quote=F,row.names=F,sep='\t')
#note: if the following command line does not work, try to run the code inside the quote directly in terminal
system("bgzip phenotype.bed && tabix -p bed phenotype.bed.gz")
#run it in terminal directly
#bgzip phenotype.bed && tabix -p bed phenotype.bed.gz
#end of this session, keep the patients corresponding to phenotype file
rm(list=setdiff(ls(), "phenopatient"))

#######create_covariant_file######
source("https://bioconductor.org/biocLite.R")
biocLite("RTCGA")
library(RTCGA)
#from there, you will get the dataset containing the clinical information for TCGA breast cancer
checkTCGA('DataSets', 'BRCA')
#BRCA.Merge_Clinical.Level_1.20160

source('http://bioconductor.org/biocLite.R')
biocLite('RTCGA.clinical')
library(RTCGA.clinical)
infoTCGA()
system("mkdir TCGA")
downloadTCGA(cancerTypes = 'BRCA', dataSet='BRCA.Merge_Clinical.Level_1.201',destDir='TCGA',
             date = tail( checkTCGA('Dates'), 1)[1] )
library(utils)
rm(list=ls(pattern=glob2rx("merge*")))

#####read in the clinical data####
clinical=read.csv('TCGA/gdac.broadinstitute.org_BRCA.Merge_Clinical.Level_1.2015110100.0.0/BRCA.clin.merged.txt',
                  sep='\t',header=F)
rownames(clinical)=clinical[,1]
clinical=data.frame(t(clinical[,-1]))
clinicalvar=colnames(clinical)

#aliquoute_barcode contains all the fields specified by the TCGA barcode
#####read in PANCAN data#########
b = read.csv('<dir>/TCGA_BRCA_exp_HiSeqV2_PANCAN-2015-02-24/clinical_data', sep = '\t')
#PANCAN data
#ID
#sampleID
#aliquot_uuid
#X_GENOMIC_ID_TCGA_BRCA_exp_HiSeqV2_exon
#X_GENOMIC_ID_TCGA_BRCA_exp_HiSeqV2_PANCAN
#X_GENOMIC_ID_TCGA_BRCA_G4502A_07_3 X_GENOMIC_ID_TCGA_BRCA_exp_HiSeqV2_percentile
#X_GENOMIC_ID_TCGA_BRCA_exp_HiSeqV2
b1=b[,colnames(b)%in%c('sampleID','X_GENOMIC_ID_TCGA_BRCA_exp_HiSeqV2_PANCAN','PAM50Call_RNAseq',
                       'age_at_initial_pathologic_diagnosis')]
#save it uuid as a file
write.table(b$X_GENOMIC_ID_TCGA_BRCA_exp_HiSeqV2_PANCAN,file='PANCAN_uuid.txt',quote=F,row.names=F,col.names=F)
#search for "TCGA Barcode to UUID Web Service User's Guide"
#get the corresponding barcode (input uuid/X_GENOMIC_ID_TCGA_BRCA_exp_HiSeqV2_PANCAN) from metadata Browser
#https://tcga-data.nci.nih.gov/uuid/uuidBrowser.htm
barcode=read.csv('PAN_uuid_barcode_noemptyline.txt',sep='\t')
#keep uuid and barcode only for "barcode"
barcode=barcode[,c(1,2,7)]
colnames(barcode)[2]='PANCAN_barcode'
#change everything in barcode to lowercase to be consistent with "clinical" data
barcode=data.frame(sapply(barcode,tolower))
#merge barcode data with orginal PAN clinical data
PANCAN=merge(b1,barcode,by.x='X_GENOMIC_ID_TCGA_BRCA_exp_HiSeqV2_PANCAN',by.y='UUID')

#pick the column from "clinical data" containing "aliquot_uuid"
aliquot_uuid=clinical[,grep('aliquot_uuid',clinicalvar)]
aliuuidcol=colnames(aliquot_uuid)

#the aliquot with rinvalues (refer to log_16_02_05)
ali_uuid_rin=aliquot_uuid[,grep(paste("patient.samples.sample.2.portions.portion.analytes.analyte.2",
                                      "patient.samples.sample.3.portions.portion.analytes.analyte",
                                      "patient.samples.sample.4.portions.portion.analytes.analyte.2",
                                      "patient.samples.sample.portions.portion.analytes.analyte.2",
                                      "patient.samples.sample.portions.portion.2.analytes.analyte",
                                      "patient.samples.sample.portions.portion.3.analytes.analyte",
                                      "patient.samples.sample.portions.portion.3.analytes.analyte",
                                      "patient.samples.sample.portions.portion.analytes.analyte.5",
                                      sep="|"),aliuuidcol)]

#merge PANCAN and aliquot_uuid by uuid
totalnum=0
uuid_rin_col=c()
for (i in 1:ncol(ali_uuid_rin))
{
  assign(paste0('merge',i),
         merge(ali_uuid_rin[i],PANCAN,by.x=colnames(ali_uuid_rin)[i],by.y='X_GENOMIC_ID_TCGA_BRCA_exp_HiSeqV2_PANCAN'))
  obs=nrow(get(paste0('merge',i)))
  totalnum=totalnum+obs
  print(totalnum)
  if (obs > 0)
  {
    uuid_rin_col=c(uuid_rin_col,colnames(ali_uuid_rin)[i])
  }
}
#we found the rinvalue for 1213 aliquot from TCGA clinical datasets out of 1215 data from PANCAN

#remove the merge* datasets generated first
rm(list=ls(pattern=glob2rx("merge*")))
#further subset ali_uuid_rin
ali_uuid_rin=ali_uuid_rin[,colnames(ali_uuid_rin)%in%uuid_rin_col]
totalnum=0
for (i in 1:ncol(ali_uuid_rin))
{
  assign(paste0('merge',i),
         merge(ali_uuid_rin[i],PANCAN,by.x=colnames(ali_uuid_rin)[i],by.y='X_GENOMIC_ID_TCGA_BRCA_exp_HiSeqV2_PANCAN'))
  obs=nrow(get(paste0('merge',i)))
  totalnum=totalnum+obs
  print(totalnum)
}

#putting all the datasets together
rm(list=ls(pattern=glob2rx("merge*")))
#put "patient_barcode" into the dataframe
ali_uuid_rin=clinical[,colnames(clinical)%in%c("patient.bcr_patient_barcode",uuid_rin_col)]
totalnum=0
for (i in 2:ncol(ali_uuid_rin))
{
  new=cbind(ali_uuid_rin$patient.bcr_patient_barcode,ali_uuid_rin[i])
  colnames(new)[1]="patient.bcr_patient_barcode"
  assign(paste0('merge',i),
         merge(new,PANCAN,by.x=colnames(ali_uuid_rin)[i],by.y='X_GENOMIC_ID_TCGA_BRCA_exp_HiSeqV2_PANCAN'))
  obs=nrow(get(paste0('merge',i)))
  totalnum=totalnum+obs
  print(totalnum)
}

#in the new* datasets, eliminate datasets containing "aliquots.aliquot.2", "aliquots.aliquot.3", "aliquots.aliquot.4",
#"aliquots.aliquot.5"
#you can eliminates the same things in the orginal "clinical" dataset too
rm(list=ls(pattern=glob2rx("new*")))
for (i in 2:ncol(ali_uuid_rin))
{
  uuid=colnames(get(paste0('merge',i)))[1]
  aliquot=unlist(strsplit(uuid,'.bcr_aliquot_uuid'))
  rinvalue=paste0(unlist(strsplit(aliquot,'aliquots.aliquot'))[1],'rna.rinvalue')
  s18s28=paste0(unlist(strsplit(aliquot,'aliquots.aliquot'))[1],'rna.ratio_28s_18s')
  yearofcre=paste0(unlist(strsplit(aliquot,'analytes.analyte'))[1],'year_of_creation')
  aliquot.col=grep(aliquot,clinicalvar,ignore.case=T,value=T)
  #note that in this step, it takes the end of the colnames no matter which aliquot it belongs
  #therefore, in the newi dataset being generated, if there are multiple aliquots found
  #we should take the one without numbers (eg. aliquot.2, aliquot.3 or aliquot.4)
  aliquot.col.end=sapply(strsplit(aliquot.col,paste0(aliquot,'[.]')),function(x) x[[2]])
  
  test=clinical[,grep(aliquot,clinicalvar)]
  test=data.frame(test,clinical[,rinvalue],clinical[,s18s28],clinical[,yearofcre])
  colnames(test)=aliquot.col.end
  colnames(test)[ncol(test)-2]='rinvalue'
  colnames(test)[ncol(test)-1]='rna.ratio_28s_18s'
  colnames(test)[ncol(test)]='year_of_creation'
  
  assign(paste0('new',i),merge(test,get(paste0('merge',i)),by.x="bcr_aliquot_uuid",by.y=uuid))
  print(paste0('new',i))
  #print out the number of columns in the "newi" dataset
  #print(ncol(get(paste0('new',i))))
  
  #make sure the barcode and uuid matches, and pick up the correct aliquot
  #check out whether the barcode from the clinical the same as the one from PANCAN
  #we will check the .aliquot only (not 2.aliquot, 3.aliquot or 4.aliquot)
  print('Is it true that the barcodes are consitent?')
  print(all(get(paste0('new',i))$bar_aliquot_barcde,get(paste0('new',i))$PANCAN_barcode,ignoreNames=T))
  
  #eliminate any columns starting with number/additional studies conducted or not/source_center/canonical_reason
  numcol=glob2rx(paste("2.*","3.*","4.*","5.*","6.*","7.*","8.*","additional_studies*","*canonical_reason",
                       "source_center",sep="|"))
  dataset=get(paste0('new',i))
  assign(paste0('new',i),dataset[,grep(numcol,colnames(dataset),invert=T)])
  print(ncol(get(paste0('new',i))))
}

aliquot_specific=data.frame()
for (i in 2:ncol(ali_uuid_rin))
{
  aliquot_specific=rbind(aliquot_specific,get(paste0('new',i)))
}

#grep other meaningful varaible from the "clinical" dataset
list=paste("patient.bcr_patient_barcode",
           "batch",
           "days_to_birth","ethnicity","race","country","histological",
           "margin","menopause","gender",sep='|')
newclinical=clinical[,grep(list,clinicalvar)]

#merge aliquot_specific and newclinical together
final=merge(aliquot_specific,newclinical,by='patient.bcr_patient_barcode',all.x=T)
final=final[,grep('PANCAN_barcode',colnames(final),invert=T)]

#add in the population structure
pop=read.table("<dir>/population_structure/TCGA_BrCa_all_chr_merged_filtered.cluster2")
colnames(pop)=c('ID','ID2','population')
pop$ID=as.character(pop$ID)
#split on "-" and produce 7 separate column
pop$project=sapply(strsplit(pop$ID,'-'),function(x) x[[1]])
table(pop$project)
pop$TSS=sapply(strsplit(pop$ID,'-'),function(x) x[[2]])
table(pop$TSS)#add this as a covariant
pop$person=sapply(strsplit(pop$ID,'-'),function(x) x[[3]])

#create the "patient.bcr_patient_barcode" column
pop$patient.bcr_patient_barcode=paste(pop$project,pop$TSS,pop$person,sep='-')
#change it to lowercase to be consisent with "final" datasets
pop$patient.bcr_patient_barcode=sapply(pop$patient.bcr_patient_barcode,tolower)
pop=pop[,c(7,3,5)]
#remove duplicated rows and pick one randomly
pop=pop[!duplicated(pop$patient.bcr_patient_barcode),]

#merge "final" and "pop" dataset
final.pop=merge(final,pop,by='patient.bcr_patient_barcode',all.x=T)

#go over each column of "final.pop" and eliminate the columns with lots of missing values
for (i in 1:ncol(final.pop))
{
  print(paste('col',i))
  print(colnames(final.pop)[i])
  print(sum(is.na(final.pop[,i])))
}
final.pop=final.pop[,-c(3,25,26,32,36,37,39,40)]

rownames(final.pop)=final.pop$sampleID
#remove covs with duplicated barcode/uuid
final.pop=final.pop[!names(final.pop)%in%c("bcr_aliquot_uuid","bcr_aliquot_barcode",
                                           "biospecimen_barcode_bottom","sampleID")]
#remove factor covs with only one level
#remove "age_at_initial_pathologic_diagnosis" which is highly correlated with "patient.days_to_birth"
#remove duplicated "patient.clinical_cqcf.histological_type","patient.biospecimen_cqcf.histological_type" with "patient.histological_type"
final.pop=final.pop[!names(final.pop)%in%c("center_id","is_derived_from_ffpe",
                                           "age_at_initial_pathologic_diagnosis",
                                           "patient.clinical_cqcf.histological_type","patient.biospecimen_cqcf.histological_type")]
#merge the shipment of year/month/day together
final.pop=within(final.pop,
                 {shipment=as.factor(paste0("'",month_of_shipment,day_of_shipment,year_of_creation,"'"))}
)
final.pop=final.pop[,grep('_of_shipment',colnames(final.pop),invert=T)]

lapply(final.pop,class)#
final.pop.1=within(final.pop,
                   {
                     concentration=as.numeric(as.character(concentration))
                     quantity=as.numeric(as.character(quantity))
                     volume=as.numeric(as.character(volume))
                     rinvalue=as.numeric(as.character(rinvalue))
                     rna.ratio_28s_18s=as.numeric(as.character(rna.ratio_28s_18s))
                     patient.days_to_birth=as.numeric(as.character(patient.days_to_birth))
                     TSS=as.factor(TSS)
                     #year_of_creation=as.numeric(as.factor(year_of_creation))
                   }
)

cov.class=lapply(final.pop.1,class)#double check the new class
#save the "factor" covariants in a character vector
cov.factor=character()
for (i in 1:length(cov.class))
{
  cov.name=names(cov.class[i])
  print(names(cov.class[i]))
  class=cov.class[[i]]
  print(cov.class[[i]])
  if (identical(class,'factor'))
  {cov.factor=c(cov.factor,cov.name)}
}

fit=princomp(na.omit(final.pop.1[!names(final.pop.1)%in%cov.factor]),cor=T)
plot(fit,type='lines')
fitscore=data.frame(fit$scores)
final.pop.1.pca=merge(fitscore[,c(1:3)],final.pop.1[names(final.pop.1)%in%cov.factor],by='row.names')

final.pop.1.pca.tumor=subset(final.pop.1.pca,final.pop.1.pca$Sample.Type=='primary solid tumor')
rownames(final.pop.1.pca.tumor)=toupper(gsub('-','.',final.pop.1.pca.tumor$patient.bcr_patient_barcode))
covpatient=rownames(final.pop.1.pca.tumor)
cov=final.pop.1.pca.tumor
cov=cov[!names(cov)%in%c("Row.names","patient.bcr_patient_barcode","Sample.Type")]

cov=data.frame(t(cov))
newcov=cbind(rownames(cov),cov)
colnames(newcov)[1]='id'
write.table(newcov,file='covariant.txt',quote=F,sep='\t',row.names=F)
system("gzip covariant.txt")
#in terminal
#gzip covariant.txt
#end of this session, keep the patients corresponding to this covariants/phenotype files
rm(list=setdiff(ls(), c("phenopatient","covpatient")))

####create_genotype_file########
#read in the list of corordiantes, chromosome number, and snp name from the file.
automate=read.csv('<dir>/mast1e-4_ic0.5_automate_spreadsheet.txt',
                  sep="\t")

#note that this is the start coordinate from the hg38!!!
#note that this is from the hg19 coordinates
cor=automate$HG19.START.COR
chr=sapply(strsplit(as.character(automate$CHR),"chr"),function(x) x[[2]])
snp=automate$LD.SNP

for (i in 1:length(snp))
{
  #create*_filter.recode.vcf in bash script
  #bash <dir>/tcga_patients_genotype_data.sh
  #this step choose coordinates within 1MB from the imputed vcf files and use the following filter:
  #--maf 0.05
  #--max-alleles 2
  #--hwe 1e-06
  file=paste0('chr',chr[i],'_',snp[i],'_filter.recode.vcf')
  tail=paste('tail','-n+10',file,'>','newgenotype.vcf')
  #create "newgenotype.vcf" file
  system(tail)
  
  genotype=read.table('newgenotype.vcf',header=T,comment.char="")
  system("rm newgenotype.vcf")
  t.genotype=data.frame(t(genotype))
  t.genotype$ID=rownames(t.genotype)
  t.genotype$newID=sapply(strsplit(t.genotype$ID,split="[.]10A"),function(x) x[[1]])
  t.genotype=subset(t.genotype,t.genotype$newID!=c("TCGA.E2.A10A.01A.21D.A111.01"))
  t.genotype=t.genotype[!duplicated(t.genotype$newID),]
  rownames(t.genotype)=t.genotype$newID
  t.genotype.sub=t.genotype[,!colnames(t.genotype)%in%c('ID','newID')]
  newgenotype=data.frame(t(t.genotype.sub))
  colnames(newgenotype)[1]='#CHROM'
  genopatient=colnames(newgenotype)[-c(1:9)]
  write.table(newgenotype,file=paste0('chr',chr[i],'_',snp[i],'_','genotype.vcf'),quote=F,row.names=F,sep='\t')
  
  ########sample_to_be_exclude######
  inter=intersect(covpatient,intersect(genopatient,phenopatient))
  all=union(covpatient,union(genopatient,phenopatient))
  sample_to_exclude=all[!all%in%inter]
  exclude=data.frame(sample_to_exclude)
  write.table(exclude,file=paste0('chr',chr[i],'_',snp[i],'_','sample_exclude.exc'),quote=F,sep='\t',row.names=F,col.names=F)
}
#end of this session
rm(list=ls())

system("bash <dir>/fastQTL_geno_bgzip.sh")
#run in terminal
#bash <dir>/fastQTL_geno_bgzip.sh

#######fastQTL#########
system("bash <dir>/fastQTL.sh")
#run everything in bash script
#bash <dir>/fastQTL.sh

######fastQTL_result_visualization########
rm(list=ls())
#this is hg19 cordiantes?
#read in the list of corordiantes, chromosome number, and snp name from the file.
automate=read.csv('<dir>/mast1e-4_ic0.5_automate_spreadsheet.txt',
                  sep="\t")

#make a new folder for the visualization results
system("mkdir eQTL_visualization")

#note that this is the start coordinate from the hg38!!!
#note that this is from the hg19 coordinates
cor=automate$HG19.START.COR
chr=sapply(strsplit(as.character(automate$CHR),"chr"),function(x) x[[2]])
snps=as.character(automate$LD.SNP)
#the length of unique SNPs
length(unique(snps))#463
#save all the significant snp info. in a new variable
snpinfo=data.frame()
filename='1mb_snps.txt'
snplocname=read.csv(filename,sep='\t')
snplocname=snplocname[,c(3,4)]
save(snplocname,file='1mb_snps.RData')
#load("1mb_snps.RData")

for (i in c(1:length(snps)))
{
  print(i)
  ciseqtl=read.csv(paste0('chr',chr[i],'_',snps[i],'_',"nominals.cov.txt"),sep=' ',header=F)
  ciseqtl$cor=sapply(strsplit(as.character(ciseqtl[,2]),paste0(chr[i],':')),function(x) x[[2]])
  snplocname.sub=snplocname[!duplicated(snplocname[,1]),]
  colnames(snplocname.sub)=c('cor','snp')
  newciseqtl=merge(ciseqtl,snplocname.sub,by='cor')
  colnames(newciseqtl)=c('cor','gene','chrcor','dis','p.value','slope','snp')
  newciseqtl=newciseqtl[order(newciseqtl$p.value),]
  #newciseqtl=newciseqtl[,c(1,2,5,7)]#recent
  newciseqtl=newciseqtl[,c(1,2,3,5,7)]
  #keep p.value < e-5 in newciseqtl
  newciseqtl=newciseqtl[newciseqtl$p.value < 1e-5,]
  #or keep p.value < e-4 in newciseqtl
  #newciseqtl=newciseqtl[newciseqtl$p.value < 1e-4,]
  
  library(ggrepel)
  
  eqtl=newciseqtl
  genelist=unique(na.omit(as.character(eqtl$gene[eqtl$snp==snps[i]])))
  if (length(genelist) > 0)
  {
    
    for (j in (1:length(genelist)))
    {
      gene=subset(eqtl,eqtl$gene==unlist(genelist[j]))
      gene$newcor=gene$cor
      gene$newcor=as.numeric(as.character(gene$newcor))
      gene$newp=-log10(gene$p.value)
      snp=subset(gene,snp==snps[i])
      #save all the significant snp info. in a new variable called sninfo
      snpinfo=rbind(snpinfo,snp)
      topsnp=gene[1:10,]
      pdf(paste0('eQTL_visualization/','chr',chr[i],'_',snps[i],'_',genelist[j],'.pdf'),width=8,height=4)
      print(
        ggplot(data=gene,aes(x=newcor,y=newp))+
          geom_point(colour='hotpink',size=1)+
          geom_point(data=snp,aes(x=newcor,y=newp),colour="blue",size=4)+
          geom_text_repel(data=snp,aes(x=newcor,y=newp),label=snp$snp,colour="blue",size=4)+
          geom_text_repel(data=topsnp,aes(x=newcor,y=newp),label=topsnp$snp,colour="blue",size=4)+
          xlab(paste('chr',chr[i],'coordinates'))+
          ylab('-log10(P.value)')+
          ggtitle(unlist(genelist[j]))+
          scale_x_continuous(breaks=seq(min(gene$newcor),max(gene$newcor),by=(max(gene$newcor)-min(gene$newcor))/5))+
          theme_bw(base_size=15)+
          theme(panel.grid.major = element_blank(), 
                panel.grid.minor = element_blank()) 
      )
      dev.off()
    }
  }  
  }

write.table(snpinfo,file='eQTL_visualization/eqtl_snpinfo.txt',quote=F,sep='\t',row.names=F)

###prepare doc for locus zoom plots######
rm(list=ls())
setwd("<dir>")
load("1mb_snps.RData")

automate=read.csv('eQTL_visualization/eqtl_snpinfo.txt',
                  sep="\t")

#note that this is the start coordinate from the hg38!!!
#note that this is from the hg19 coordinates
cor=automate$cor
chr=sapply(strsplit(as.character(automate$chrcor),":"),function(x) x[[1]])
snps=as.character(automate$snp)
genelist=as.character(automate$gene)

for (i in 1:length(snps))
{
ciseqtl=read.csv(paste0('chr',chr[i],'_',snps[i],'_',"nominals.cov.txt"),sep=' ',header=F)
ciseqtl$cor=sapply(strsplit(as.character(ciseqtl[,2]),paste0(chr[i],':')),function(x) x[[2]])
snplocname.sub=snplocname[!duplicated(snplocname[,1]),]
colnames(snplocname.sub)=c('cor','snp')
newciseqtl=merge(ciseqtl,snplocname.sub,by='cor')
colnames(newciseqtl)=c('cor','gene','chrcor','dis','p.value','slope','snp')
newciseqtl=newciseqtl[order(newciseqtl$p.value),]
newciseqtl=newciseqtl[,c(1,2,5,7)]
eqtl=newciseqtl
gene=subset(eqtl,eqtl$gene==genelist[i])
locuszoom=gene[,c(4,3)]
colnames(locuszoom)=c('MarkerName','P.value')
write.table(locuszoom,file=paste0('eQTL_visualization/','chr',chr[i],'_',snps[i],'_',genelist[i],'_',
                                  'locuszoom.txt'),quote=F,sep='\t',row.names=F,col.names=T)
}
