# Supplementary material for: Identification of breast cancer associated variants that modulate transcription factor binding
Source: PLoS Genet. 2017 Sep 28;13(9):e1006761. doi: 10.1371/journal.pgen.1006761 (PMC5619690; doi:10.1371/journal.pgen.1006761)
Supplement: S2 File — This zipped file contains the full set of R, Python, and Shell scripts used in this publication. (ZIP) [file pgen.1006761.s002.zip › vignette_BrCa_updated_fureya_scripts/appendixU.sh]

#!/usr/local/Cellar/bash/4.3.42/bin/bash
#run the bash script locally
#bash <dir>/fastQTL_geno_bgzip.sh
start=`date +%s`
dir=<dir>
automate=<dir>/mast1e-4_ic0.5_automate_spreadsheet.txt

cd $dir

#read in the chromosome, cordinates, and snp name information from the file
readarray -t chrarray < <(cut -f1 $automate | tail -n+2)
readarray -t snparray < <(cut -f7 $automate | tail -n+2)

i=0
for chr in "${chrarray[@]}"
do
    echo $chr
#added here
    chrnum=${chr#chr}
    echo $chrnum
    snp=${snparray[$i]}
    echo $snp
    bgzip chr${chrnum}_${snp}_genotype.vcf && tabix -p vcf chr${chrnum}_${snp}_genotype.vcf.gz

    (( i = i +1 ))
done
end=`date +%s`
runtime=$((end-start))
echo runtime:$runtime
