# Supplementary material for: Identification of breast cancer associated variants that modulate transcription factor binding
Source: PLoS Genet. 2017 Sep 28;13(9):e1006761. doi: 10.1371/journal.pgen.1006761 (PMC5619690; doi:10.1371/journal.pgen.1006761)
Supplement: S2 File — This zipped file contains the full set of R, Python, and Shell scripts used in this publication. (ZIP) [file pgen.1006761.s002.zip › vignette_BrCa_updated_fureya_scripts/appendixV.sh]

#!/usr/local/Cellar/bash/4.3.42/bin/bash
#run the bash script locally
#bash <dir>/fastQTL.sh
start=`date +%s`
dir=<dir>
automate=<dir>/mast1e-4_ic0.5_automate_spreadsheet.txt

cd $dir

#read in the chromosome, cordinates, and snp name information from the file
readarray -t chrarray < <(cut -f1 $automate | tail -n+2)
#those cordinates are in hg19
readarray -t corarray < <(cut -f5 $automate | tail -n+2)
readarray -t snparray < <(cut -f7 $automate | tail -n+2)

i=0
for chr in "${chrarray[@]}"
do
    echo chr:$chr
#newly added command
    chrnum=${chr#chr}
    echo $chrnum
    snp=${snparray[$i]}
    echo snp:$snp
    cor=${corarray[$i]}
    echo cor:$cor
    mb=1000000

    firstcor=$(($cor-$mb))
    echo firstcor:$firstcor
    lastcor=$(($cor+$mb))
    echo lastcor:$lastcor

    fastQTL --vcf chr${chrnum}_${snp}_genotype.vcf.gz --bed phenotype.bed.gz --region $chrnum:$firstcor-$lastcor --threshold 0.1 --exclude-samples chr${chrnum}_${snp}_sample_exclude.exc --cov covariant.txt.gz --out chr${chrnum}_${snp}_nominals.cov.txt.gz --log chr${chrnum}_${snp}_fastQTL.log
    gunzip chr${chrnum}_${snp}_nominals.cov.txt.gz

    (( i = i +1 ))
done
end=`date +%s`
runtime=$((end-start))
echo runtime:$runtime

#note that due to the same candidate causal SNP could be in LD with multiple GWAS BrCA SNPs, it is possible that the output chr${chrnum}_${snp}_nominals.cov.txt.gz already exist. Just type in "y" if you ever see "chr${chrnum}_${snp}_nominals.cov.txt.gz already exists -- do you wish to overwrite (y or n)?"
