# Supplementary material for: Identification of breast cancer associated variants that modulate transcription factor binding
Source: PLoS Genet. 2017 Sep 28;13(9):e1006761. doi: 10.1371/journal.pgen.1006761 (PMC5619690; doi:10.1371/journal.pgen.1006761)
Supplement: S2 File — This zipped file contains the full set of R, Python, and Shell scripts used in this publication. (ZIP) [file pgen.1006761.s002.zip › vignette_BrCa_updated_fureya_scripts/section1.4.1.R]

library(bigWig)
#set directory to the one containing following files
hotspots = 'Hotspots_Either_E2_condition.merge.broadPeak'
highest.hotspot = calc.highest.probe(read.table(hotspots), 'Either_E2_condition\_MCF7.bigWig', window =60)
x = bed.region.probeQuery.bigWig(load.bigWig('Either_E2_condition_MCF7.bigWig'), highest.hotspot)
inten.highest.hotspot = cbind(highest.hotspot,x)
colnames(inten.highest.hotspot) = c('chr','start','end','intensity')
write.table(inten.highest.hotspot, file = 'inten_highest_hotspot.bed', quote=F, row.names=F, col.names=F, sep= '\t')
