# Supplementary material for: Identification of breast cancer associated variants that modulate transcription factor binding
Source: PLoS Genet. 2017 Sep 28;13(9):e1006761. doi: 10.1371/journal.pgen.1006761 (PMC5619690; doi:10.1371/journal.pgen.1006761)
Supplement: S2 File — This zipped file contains the full set of R, Python, and Shell scripts used in this publication. (ZIP) [file pgen.1006761.s002.zip › vignette_BrCa_updated_fureya_scripts/section1.sh]

#section 1.1.1
curl -OL http://hgdownload.cse.ucsc.edu/goldenPath/hg19/encodeDCC/wgEncodeUwDnase/wgEncodeUwDnaseMcf7Estctrl0hHotspotsRep1.broadPeak.gz
curl -OL http://hgdownload.cse.ucsc.edu/goldenPath/hg19/encodeDCC/wgEncodeUwDnase/wgEncodeUwDnaseMcf7Estctrl0hHotspotsRep2.broadPeak.gz
curl -OL http://hgdownload.cse.ucsc.edu/goldenPath/hg19/encodeDCC/wgEncodeUwDnase/wgEncodeUwDnaseMcf7Est100nm1hHotspotsRep1.broadPeak.gz
curl -OL http://hgdownload.cse.ucsc.edu/goldenPath/hg19/encodeDCC/wgEncodeUwDnase/wgEncodeUwDnaseMcf7Est100nm1hHotspotsRep2.broadPeak.gz

gunzip wgEncodeUwDnaseMcf7Est100nm1hHotspotsRep1.broadPeak.gz
gunzip wgEncodeUwDnaseMcf7Est100nm1hHotspotsRep2.broadPeak.gz
gunzip wgEncodeUwDnaseMcf7Estctrl0hHotspotsRep1.broadPeak.gz
gunzip wgEncodeUwDnaseMcf7Estctrl0hHotspotsRep2.broadPeak.gz

#section 1.1.2
curl -OL http://hgdownload.cse.ucsc.edu/goldenPath/hg19/encodeDCC/wgEncodeUwDnase/wgEncodeUwDnaseMcf7Estctrl0hRawRep1.bigWig
curl -OL http://hgdownload.cse.ucsc.edu/goldenPath/hg19/encodeDCC/wgEncodeUwDnase/wgEncodeUwDnaseMcf7Estctrl0hRawRep2.bigWig
curl -OL  http://hgdownload.cse.ucsc.edu/goldenPath/hg19/encodeDCC/wgEncodeUwDnase/wgEncodeUwDnaseMcf7Est100nm1hRawRep1.bigWig
curl -OL  http://hgdownload.cse.ucsc.edu/goldenPath/hg19/encodeDCC/wgEncodeUwDnase/wgEncodeUwDnaseMcf7Est100nm1hRawRep2.bigWig

#section 1.2.1
cat wgEncodeUwDnaseMcf7Est100nm1hHotspotsRep1.broadPeak wgEncodeUwDnaseMcf7Est100nm1hHotspotsRep2.broadPeak > E2_100nM_1hr_ Hotspots.broadPeak
cat wgEncodeUwDnaseMcf7Estctrl0hHotspotsRep1.broadPeak wgEncodeUwDnaseMcf7Estctrl0hHotspotsRep2.broadPeak > E2_0hr_Hotspots.broadPeak

sortBed -i E2_100nM_1hr_Hotspots.broadPeak > E2_100nM_1hr_Hotspots.sort.broadPeak
mergeBed -i E2_100nM_1hr_Hotspots.sort.broadPeak > E2_100nM_1hr_Hotspots.merge.broadPeak
sortBed -i E2_0hr_Hotspots.broadPeak > E2_0hr_Hotspots.sort.broadPeak
mergeBed -i E2_0hr_Hotspots.sort.broadPeak > E2_0hr_Hotspots.merge.broadPeak

#section 1.2.2
cat E2_0hr_Hotspots.merge.broadPeak E2_100nM_1hr_Hotspots.merge.broadPeak > Hotspots_Either_E2_condition.cat.broadPeak
sortBed -i Hotspots_Either_E2_condition.cat.broadPeak > Hotspots_Either_E2_condition.sort.broadPeak
mergeBed -i Hotspots_Either_E2_condition.sort.broadPeak > Hotspots_Either_E2_condition.merge.broadPeak
cat E2_0hr_Hotspots.merge.broadPeak E2_100nM_1hr_Hotspots.merge.broadPeak |  sort -k1,1 -k2,2n | mergeBed > Hotspots_Either_E2_condition.merge.pip.broadPeak

#section 1.2.3
chmod +x ~/bigWigMerge
bigWigMerge wgEncodeUwDnaseMcf7Est100nm1hRawRep1.bigWig wgEncodeUwDnaseMcf7Est100nm1hRawRep2.bigWig wgEncodeUwDnaseMcf7Estctrl0hRawRep1.bigWig wgEncodeUwDnaseMcf7Estctrl0hRawRep1.bigWig bigWig.merge.bedGraph
sortBed -i bigWig.merge.bedGraph > bigWig.merge.sort.bedGraph

touch temp.txt
name=Either_E2_condition_MCF7
echo "track type=bedGraph name=$name" >> temp.txt
cat temp.txt bigWig.merge.sort.bedGraph > $name.bedGraph
rm temp.txt
gzip $name.bedGraph

gunzip Either_E2_condition_MCF7.bedGraph.gz

curl -OL http://genome.ucsc.edu/goldenpath/help/hg19.chrom.sizes
bedGraphToBigWig $name.bedGraph  hg19.chrom.sizes $name.bigWig

#section 1.3
curl -OL http://hgdownload.soe.ucsc.edu/goldenPath/hg19/bigZips/hg19.2bit
twoBitToFa hg19.2bit hg19.fa
