# Supplementary material for: Identification of breast cancer associated variants that modulate transcription factor binding
Source: PLoS Genet. 2017 Sep 28;13(9):e1006761. doi: 10.1371/journal.pgen.1006761 (PMC5619690; doi:10.1371/journal.pgen.1006761)
Supplement: S2 File — This zipped file contains the full set of R, Python, and Shell scripts used in this publication. (ZIP) [file pgen.1006761.s002.zip › vignette_BrCa_updated_fureya_scripts/section2.sh]

#section2.1
cat 05202016-Guertin_ATACSeq-30582565/1_*/*R1*.gz > MCF10a_PE1_rep1.fastq.gz
cat 05202016-Guertin_ATACSeq-30582565/1_*/*R2*.gz > MCF10a_PE2_rep1.fastq.gz
cat 05202016-Guertin_ATACSeq-30582565/2_*/*R1*.gz > MCF10a_PE1_rep2.fastq.gz
cat 05202016-Guertin_ATACSeq-30582565/2_*/*R2*.gz > MCF10a_PE2_rep2.fastq.gz
cat 05202016-Guertin_ATACSeq-30582565/3_*/*R1*.gz > MCF10a_PE1_rep3.fastq.gz
cat 05202016-Guertin_ATACSeq-30582565/3_*/*R2*.gz > MCF10a_PE2_rep3.fastq.gz
cat 05202016-Guertin_ATACSeq-30582565/5_*/*R1*.gz > MCF10a_PE1_rep5.fastq.gz
cat 05202016-Guertin_ATACSeq-30582565/5_*/*R2*.gz > MCF10a_PE2_rep5.fastq.gz
cat 05202016-Guertin_ATACSeq-30582565/6_*/*R1*.gz > MCF10a_PE1_rep6.fastq.gz
cat 05202016-Guertin_ATACSeq-30582565/6_*/*R2*.gz > MCF10a_PE2_rep6.fastq.gz

for fq in *PE1*.fastq.gz
do
	name=$(echo $fq | awk -F"/" '{print $NF}' | awk -F"_PE" '{print $1}')
	suffix=$(echo $fq | awk -F"/" '{print $NF}' | awk -F"_rep" '{print $2}')
	end=$(echo $fq | awk -F"_rep" '{print $NF}' | awk -F".fastq" '{print $1}')
	echo name
	echo $name
	echo suffix
	echo $suffix
	echo end
	echo $end
	echo files
	name1=$(echo ${name}_PE1_rep${suffix})
	name2=$(echo ${name}_PE2_rep${suffix})
	echo $name1
	echo $name2
	bowtie2 -p 7 -x ~/hg38 -1 $name1 -2 $name2 -S ${name}_rep${end}.sam
	all=$(grep -c 'chr*' ${name}_rep${end}.sam)
	mito=$(grep -c 'chrM' ${name}_rep${end}.sam)
	echo "$all" "$mito" | awk '{print "mito%", $2 * 100/ $1}'
	samtools view -bS ${name}_rep${end}.sam > ${name}_rep${end}.bam
	rm -rf ${name}_rep${end}.sam
	samtools sort ${name}_rep${end}.bam ${name}_rep${end}.sorted
	rm -rf ${name}_rep${end}.bam
done

for i in MCF10a_rep1.sorted.bam
do
	name=$(echo $i | awk -F"/" '{print $NF}' | awk -F"_rep" '{print $1}')
	echo ${name}_rep*.sorted.bam
	samtools merge -u ${name}_merged.bam ${name}_rep*.sorted.bam
	samtools view -h -o ${name}_merged.sam ${name}_merged.bam
done

for i in *merged.sam
do
        name=$(echo $i | awk -F"/" '{print $NF}' | awk -F".sam" '{print $1}')
	echo processing $name
        python ~/samToBed.py -s $i -t con > $name.concordant.bed
        python ~/BedFix.py $name.concordant.bed $name.fixed.concordant.bed
	all=$(grep -c 'chr*' $i)
	mito=$(grep -c 'chrM' $i)
	echo "$all" "$mito" | awk '{print "mito%", $2 * 100/ $1}'
        sort -k1,1 -k2,2n $name.fixed.concordant.bed | grep -v chrM > $name.concordant.sorted.bed
	uniq $name.concordant.sorted.bed > $name.concordant.uniq.bed
	rm -rf $name.concordant.bed
	rm -rf $name.fixed.concordant.bed
	reads=$(wc -l $name.concordant.uniq.bed | awk -F" " '{print $1}')
	norm=$(echo 10000000/$reads | bc -l | xargs printf "%.*f\n" 3)
	genomeCoverageBed -bg -scale $norm -trackline -trackopts name=$name -i $name.concordant.uniq.bed -g ~/hg38_indices/hg38.chrom.sizes > $name.bedGraph
	wigToBigWig $name.bedGraph ~/hg38_indices/hg38.chrom.sizes $name.bigWig
	#gzip $name.bedGraph
	echo reads resulting from sequencing the same molecule 
	readsinc=$(wc -l $name.concordant.sorted.bed | awk -F" " '{print $1}')
	count=$((readsinc-reads))
	echo $count
	echo fraction of total concordant reads are duplicate
	frac=$(echo $count/$readsinc | bc -l | xargs printf "%.*f\n" 3)
	echo $frac
	rm -rf $name.concordant.sorted.bed
	rm -rf $name.concordant.uniq.bed
done
