# Supplementary material for: Identification of breast cancer associated variants that modulate transcription factor binding
Source: PLoS Genet. 2017 Sep 28;13(9):e1006761. doi: 10.1371/journal.pgen.1006761 (PMC5619690; doi:10.1371/journal.pgen.1006761)
Supplement: S2 File — This zipped file contains the full set of R, Python, and Shell scripts used in this publication. (ZIP) [file pgen.1006761.s002.zip › vignette_BrCa_updated_fureya_scripts/section3.sh]

#section3.1.1
curl -OL ftp://ftp-trace.ncbi.nlm.nih.gov/sra/sra-instant/reads/ByRun/sra/SRR/SRR769/SRR769954/SRR769954.sra
fastq-dump SRR769954.sra
# Make the file more descriptive
mv SRR769954.fastq IMR90_Naked_DNase.fastq
gzip IMR90_Naked_DNase.fastq

mkdir ~/UW_DNase
mv IMR90_Naked_DNase.fastq.gz ~/UW\_DNase

#section3.1.2
curl -OL http://hgdownload.cse.ucsc.edu/goldenPath/hg19/encodeDCC/wgEncodeUwDnase/wgEncodeUwDnaseMcf7Est100nm1hRawDataRep1.fastq.tgz
curl -OL http://hgdownload.cse.ucsc.edu/goldenPath/hg19/encodeDCC/wgEncodeUwDnase/wgEncodeUwDnaseMcf7Est100nm1hRawDataRep2.fastq.tgz
curl -OL http://hgdownload.cse.ucsc.edu/goldenPath/hg19/encodeDCC/wgEncodeUwDnase/wgEncodeUwDnaseMcf7Estctrl0hRawDataRep1.fastq.tgz
curl -OL http://hgdownload.cse.ucsc.edu/goldenPath/hg19/encodeDCC/wgEncodeUwDnase/wgEncodeUwDnaseMcf7Estctrl0hRawDataRep2.fastq.tgz

tar -xvf wgEncodeUwDnaseMcf7Estctrl0hRawDataRep2.fastq.tgz
tar -xvf wgEncodeUwDnaseMcf7Estctrl0hRawDataRep1.fastq.tgz
tar -xvf wgEncodeUwDnaseMcf7Est100nm1hRawDataRep2.fastq.tgz
tar -xvf wgEncodeUwDnaseMcf7Est100nm1hRawDataRep1.fastq.tgz

cat UwStam_MCF7-DS18021*fastq > wgEncodeUwDnaseMcf7Estctrl0hRawDataRep2.fastq
cat UwStam_MCF7-DS18267*fastq > wgEncodeUwDnaseMcf7Estctrl0hRawDataRep1.fastq 
cat UwStam_MCF7_ER-DS18025*fastq > wgEncodeUwDnaseMcf7Est100nm1hRawDataRep2.fastq
cat UwStam_MCF7_ER-DS18271*fastq > wgEncodeUwDnaseMcf7Est100nm1hRawDataRep1.fastq
gzip wgEncodeUwDnaseMcf7*fastq

cat wgEncodeUwDnaseMcf7*fastq.gz > UW_MCF7_both.fastq.gz
mv UW_MCF7_both.fastq.gz ~/UW_DNase

mkdir wgEncodeUwDnaseMcf7Est
mv wgE*.fastq.gz wgEncodeUwDnaseMcf7Est

#section3.2
bowtie-build hg19.fa hg19
cd ~/UW_DNase
for fq in *.fastq.gz
do
	name=$(echo $fq | awk -F"/" '{print $NF}' | awk -F".fastq.gz" '{print $1}')
	echo $name
	bowtie2 -p 4 -x ~/iterative/encode/hg19 -U $fq -S $name.sam
done

#section3.3
for i in *.sam
do
	name=$(echo $i | awk -F"/" '{print $NF}' | awk -F".sam" '{print $1}')
	python ~/pyscripts/samToBed_MJG_ChIP.py $i $name.bed
	sort -k1,1 -k2,2n -o $name.bed $name.bed 
	genomeCoverageBed -bg -trackline -trackopts name=$name -i $name.bed -g ~/iterative/hg19.chrom.sizes > $name.bedGraph
	wigToBigWig $name.bedGraph ~/hg19.chrom.sizes $name.bigWig
done

#section3.4
mkdir ~/conservation
cd ~/conservation
curl -OL http://hgdownload.cse.ucsc.edu/goldenpath/hg19/phastCons100way/hg19.100way.phastCons.bw
curl -OL http://hgdownload.cse.ucsc.edu/goldenpath/hg19/phyloP100way/hg19.100way.phyloP100way.bw
mv ~/conservation/hg19.100way.phastCons.bw ~/conservation/hg19.100way.phastCons.bigWig
mv ~/conservation/hg19.100way.phyloP100way.bw ~/conservation/hg19.100way.phyloP100way.bigWig
