# Supplementary material for: Identification of breast cancer associated variants that modulate transcription factor binding
Source: PLoS Genet. 2017 Sep 28;13(9):e1006761. doi: 10.1371/journal.pgen.1006761 (PMC5619690; doi:10.1371/journal.pgen.1006761)
Supplement: S2 File — This zipped file contains the full set of R, Python, and Shell scripts used in this publication. (ZIP) [file pgen.1006761.s002.zip › vignette_BrCa_updated_fureya_scripts/section4.1.2.R]

rm(list=ls())
setwd("~/visualization_motif_families")
threecol=read.csv("3_col_combined_motif_db.txt",
header=F,stringsAsFactors = F,sep='\t')
colnames(threecol)=c('from','to','e_value')
threecol$weight=abs(log(threecol$e_value))
library(igraph)
#create the graph variable
g=graph.data.frame(threecol,directed=F)
g=simplify(g)
#commnity detection
comm.g = fastgreedy.community(g)

#save the motif communites to a text file
length=1
for (i in 1:length(comm.g))
{
length=max(length,length(as.character(unlist(comm.g[i]))))
}
print(length)

cluster.df = data.frame(matrix('a', ncol = length, nrow = 1),stringsAsFactors=F)
for (i in 1:length(comm.g))
{
community=as.character(unlist(comm.g[i]))
length(community)=length
cluster.df=rbind(cluster.df,community)
}
cluster.df=cluster.df[-1,]
write.table(cluster.df,"motif_405_communities_combined_motif_db.txt",quote=F,sep="\t",row.names=F,col.names=F,na='')
