# Supplementary material for: Identification of breast cancer associated variants that modulate transcription factor binding
Source: PLoS Genet. 2017 Sep 28;13(9):e1006761. doi: 10.1371/journal.pgen.1006761 (PMC5619690; doi:10.1371/journal.pgen.1006761)
Supplement: S2 File — This zipped file contains the full set of R, Python, and Shell scripts used in this publication. (ZIP) [file pgen.1006761.s002.zip › vignette_BrCa_updated_fureya_scripts/section4.1.R]

file_list <- list.files()
for (file in file_list){
# if the merged dataset doesn't exist, create it
if (!exists("dataset")){
dataset <- read.table(file, header=F,stringsAsFactors = F)
}

# if the merged dataset does exist, append to it
if (exists("dataset")){
temp_dataset <-read.table(file, header=F,stringsAsFactors = F)
dataset<-c(dataset, temp_dataset)
rm(temp_dataset)
}
}

dataset=dataset[-1]

length.dataset = length(dataset)

i=1
motif.length=1
for (i in 1:length(dataset))
{
motif.length=max(motif.length,length(as.character(unlist(dataset[i]))))
}
print(motif.length)

dataset.df = data.frame(matrix('a', ncol = motif.length, nrow = 1),stringsAsFactors=F)

i=1
for (i in 1:length(dataset))
{
singledata=as.character(unlist(dataset[i]))
length(singledata)=motif.length
dataset.df=rbind(dataset.df,singledata)
}

dataset.df=dataset.df[-1,]

write.table(dataset.df,"maplist.txt",quote=F,sep="\t",row.names=F,col.names=F,na='')
