# Supplementary material for: Identification of breast cancer associated variants that modulate transcription factor binding
Source: PLoS Genet. 2017 Sep 28;13(9):e1006761. doi: 10.1371/journal.pgen.1006761 (PMC5619690; doi:10.1371/journal.pgen.1006761)
Supplement: S2 File — This zipped file contains the full set of R, Python, and Shell scripts used in this publication. (ZIP) [file pgen.1006761.s002.zip › vignette_BrCa_updated_fureya_scripts/section4.1_individual_motif.sh]

#!/bin/bash
#submit the script on the terminal
#sh ~/individual_motif.sh
dir=~/motif_databases_tomtom
subdir=individual_motif

for file in $dir/$subdir/*
do
echo $file
filename=${file%_meme.txt}
echo $filename
tomtom -no-ssc -o $filename.tomtom_output -verbosity 1 -min-overlap 5 -mi 1 -dist pearson -evalue -thresh 0.01 $file $dir/combined_motif_db.txt 
done
