# Supplementary material for: Identification of breast cancer associated variants that modulate transcription factor binding
Source: PLoS Genet. 2017 Sep 28;13(9):e1006761. doi: 10.1371/journal.pgen.1006761 (PMC5619690; doi:10.1371/journal.pgen.1006761)
Supplement: S2 File — This zipped file contains the full set of R, Python, and Shell scripts used in this publication. (ZIP) [file pgen.1006761.s002.zip › vignette_BrCa_updated_fureya_scripts/section4.1_individual_motif_all_id.sh]

#!/bin/bash
#submit the script on the terminal
#sh ~/individual_motif_all_id.sh
dir=~/motif_databases_tomtom
subdir=individual_motif
map=mapping_list
j=1
for file in $dir/$subdir/*tomtom_output/*.txt
do
echo $file
#motifid=$(awk 'FNR == 2 {print $1}' $file)
motifid=${file%*.tomtom_output/tomtom.txt}
motifid=${motifid##*/}
echo motifid_$motifid
echo $motifid >> $dir/$map/motifidlist_$motifid.txt

linenum=$(awk 'END {print NR}' $file)
first=3
i=$first
while [[  $i -le $linenum ]]
do
head -$i $file | tail -1 > lastline
mapid[$i]=$(awk 'END {print $2}' lastline)
echo mapid[$i]_${mapid[$i]}
echo ${mapid[$i]} >> $dir/$map/motifidlist_$motifid.txt
((i = i + 1))
done
(( j = j + 1 ))
done
