# Supplementary material for: Identification of breast cancer associated variants that modulate transcription factor binding
Source: PLoS Genet. 2017 Sep 28;13(9):e1006761. doi: 10.1371/journal.pgen.1006761 (PMC5619690; doi:10.1371/journal.pgen.1006761)
Supplement: S2 File — This zipped file contains the full set of R, Python, and Shell scripts used in this publication. (ZIP) [file pgen.1006761.s002.zip › vignette_BrCa_updated_fureya_scripts/section4.2.R]

rm(list=ls())
setwd("~/visualization_motif_families_151207_db")

threecol=read.csv('3_col_combined_motif_db.txt',
header=F,stringsAsFactors = F,sep='\t')
colnames(threecol)=c('from','to','e_value')
threecol$weight=abs(log(threecol$e_value))

library(igraph)
#create the graph variable
g=graph.data.frame(threecol,directed=F)
g=simplify(g)

cluster=clusters(g)

#next
comm.g = fastgreedy.community(g)

#plot 36 communities only
i=read.table("5_brca_celines_405communities_num.txt")
i=as.numeric(t(i))
j <- comm.g$membership %in% i
g1 = subgraph(g,V(g)[j])

#note: please change the number of colors depending on how many of communities you got
mycol=c("#7570B3", "#E5C494", "#FB8072", "#B15928", "#F2F2F2", "#E5D8BD", "#FFFF99", "#A65628", "#FFD92F", "#66C2A5", "#BC80BD", "#8DA0CB",
"#FC8D62", "#FED9A6", "#FCCDE5", "#FFFF99", "#666666", "#B3E2CD", "#984EA3", "#FDBF6F", "#F781BF", "#F0027F", "#CCCCCC", "#A6CEE3",
"#FFFFB3", "#FDC086", "#E31A1C", "#D9D9D9", "#6A3D9A", "#999999", "#D95F02", "#7FC97F", "#FF7F00", "#A6D854", "#BF5B17", "#FFED6F",
"#A6761D", "#E78AC3","#FFFF33")

l=layout.fruchterman.reingold(g1)
l=layout.norm(l,-1,1,-1,1)
cluster1=clusters(g1)
#note that the communities increase to 39 after sub-graphing
comm.g1 = fastgreedy.community(g1)

length(comm.g1)#returns the number of communities
sizes(comm.g1)#returns the community sizes, in the order of their ids
membership(comm.g1)#gives the division of the vertices, into communities. 

#save the motif communites to a text file
length=1
for (i in 1:length(comm.g1))
{
length=max(length,length(as.character(unlist(comm.g1[i]))))
}
print(length)

cluster.df = data.frame(matrix('a', ncol = length, nrow = 1),stringsAsFactors=F)
for (i in 1:length(comm.g1))
{
community=as.character(unlist(comm.g1[i]))
length(community)=length
cluster.df=rbind(cluster.df,community)
}

cluster.df=cluster.df[-1,]

write.table(cluster.df,"5_brca_celines_39_communities_newly_clustered.txt",quote=F,sep="\t",row.names=F,col.names=F,na='')

pdf(paste0('family','_all_no_comm','.pdf'),width=10,height=10)
plot(g1,layout=l,rescale=F,vertex.label.cex=.5,xlim=range(l[,1]),  ylim=range(l[,2]),
edge.width=E(g1)$weight/20,vertex.size=degree(g1,mode='out')/5,
edge.curved=T,vertex.label=NA,vertex.color=mycol[cluster1$membership],
margin=0,asp=0)
dev.off()

pdf(paste0('family','_all_commu','.pdf'),width=10,height=10)
plot(g1,layout=l,rescale=F,vertex.label.cex=.5,xlim=range(l[,1]),  mark.groups = communities(comm.g1), ylim=range(l[,2]),
edge.width=E(g1)$weight/20,vertex.size=degree(g1,mode='out')/5,
edge.curved=T,vertex.label=NA,vertex.color=mycol[cluster1$membership],
margin=0,asp=0)
dev.off()

detach(igraph)
