# Supplementary material for: Identification of breast cancer associated variants that modulate transcription factor binding
Source: PLoS Genet. 2017 Sep 28;13(9):e1006761. doi: 10.1371/journal.pgen.1006761 (PMC5619690; doi:10.1371/journal.pgen.1006761)
Supplement: S2 File — This zipped file contains the full set of R, Python, and Shell scripts used in this publication. (ZIP) [file pgen.1006761.s002.zip › vignette_BrCa_updated_fureya_scripts/section4.2_motif_communities_5_brca_celines.sh]

#!/bin/bash

#submit the script on the terminal
#bash ~/motif_communities_5_brca_celines.sh

dir=~/visualization_motif_families

#hmec
hmec_onestop=~/Desktop/Iterate_HMEC_hotspot_onestop/iteration/withmotif/motifs.txt
hmec_memechipmeme=~/Desktop/Iterate_HMEC_hotspot_onestop/iteration/memechip/memechip_meme_individual/motifs.txt
hmec_memechipdreme=~/Desktop/Iterate_HMEC_hotspot_onestop/iteration/memechip/memechip_dreme_individual/motifs.txt
#mcf7
mcf7_onestop=~/Desktop/Iterate_MCF7_hotspot_onestop/iteration/withmotif/motifs.txt
mcf7_memechipmeme=~/Desktop/Iterate_MCF7_hotspot_onestop/iteration/memechip/memechip_meme_individual/motifs.txt
mcf7_memechipdreme=~/Desktop/Iterate_MCF7_hotspot_onestop/iteration/memechip/memechip_dreme_individual/motifs.txt
#t47d
t47d_onestop=~/Desktop/Iterate_T47D_hotspot_onestop/iteration/withmotif/motifs.txt
t47d_memechipmeme=~/Desktop/Iterate_T47D_hotspot_onestop/iteration/memechip/memechip_meme_individual/motifs.txt
t47d_memechipdreme=~/Desktop/Iterate_T47D_hotspot_onestop/iteration/memechip/memechip_dreme_individual/motifs.txt
#vhmec
vhmec_onestop=~/Desktop/Iterate_vHMEC_hotspot_onestop/iteration/withmotif/motifs.txt
vhmec_memechipmeme=~/Desktop/Iterate_vHMEC_hotspot_onestop/iteration/memechip/memechip_meme_individual/motifs.txt
vhmec_memechipdreme=~/Desktop/Iterate_vHMEC_hotspot_onestop/iteration/memechip/memechip_dreme_individual/motifs.txt
#mcf10a
mcf10a_onestop=~/Desktop/Iterate_MCF10A_hotspot_onestop/iteration/withmotif/motifs.txt
mcf10a_memechipmeme=~/Desktop/Iterate_MCF10A_hotspot_onestop/iteration/memechip/memechip_meme_individual/motifs.txt
mcf10a_memechipdreme=~/Desktop/Iterate_MCF10A_hotspot_onestop/iteration/memechip/memechip_dreme_individual/motifs.txt

sort -u ${hmec_onestop} ${hmec_memechipmeme} ${hmec_memechipdreme} | grep -v -e '^$' > $dir/hmec_unique_motifs.txt
sort -u ${mcf7_onestop} ${mcf7_memechipmeme} ${mcf7_memechipdreme} | grep -v -e '^$' > $dir/mcf7_unique_motifs.txt
sort -u ${t47d_onestop} ${t47d_memechipmeme} ${t47d_memechipdreme} | grep -v -e '^$' > $dir/t47d_unique_motifs.txt
sort -u ${vhmec_onestop} ${vhmec_memechipmeme} ${vhmec_memechipdreme} | grep -v -e '^$' > $dir/vhmec_unique_motifs.txt
sort -u ${mcf10a_onestop} ${mcf10a_memechipmeme} ${mcf10a_memechipdreme} | grep -v -e '^$' > $dir/mcf10a_unique_motifs.txt

#merge all the unique motifs found together in five cell lines
sort -u $dir/hmec_unique_motifs.txt $dir/mcf7_unique_motifs.txt  $dir/t47d_unique_motifs.txt $dir/vhmec_unique_motifs.txt $dir/mcf10a_unique_motifs.txt > $dir/5_brca_celines_unique_motifs.txt			       

###find the corresponding communities
com_405=/~/motif_405_communities_combined_motif_db.txt

#5 BrCa cell lines
grep -n -f $dir/5_brca_celines_unique_motifs.txt $com_405 | cut -d : -f 1 > $dir/5_brca_celines_405communities_num.txt

#hmec
grep -n -f $dir/hmec_unique_motifs.txt $com_405 | cut -d : -f 1 > $dir/hmec_405communities_num.txt

#mcf7
grep -n -f $dir/mcf7_unique_motifs.txt $com_405 | cut -d : -f 1 > $dir/mcf7_405communities_num.txt

#t47d
#get the corresponding communities number out of the original 405 community
grep -n -f $dir/t47d_unique_motifs.txt $com_405 | cut -d : -f 1 > $dir/t47d_405communities_num.txt

#vhmec
grep -n -f $dir/vhmec_unique_motifs.txt $com_405 | cut -d : -f 1 > $dir/vhmec_405communities_num.txt

#mcf10a
#get the corresponding communities number out of the original 405 community
grep -n -f $dir/mcf10a_unique_motifs.txt $com_405 | cut -d : -f 1 > $dir/mcf10a_405communities_num.txt
