# Supplementary material for: Identification of breast cancer associated variants that modulate transcription factor binding
Source: PLoS Genet. 2017 Sep 28;13(9):e1006761. doi: 10.1371/journal.pgen.1006761 (PMC5619690; doi:10.1371/journal.pgen.1006761)
Supplement: S2 File — This zipped file contains the full set of R, Python, and Shell scripts used in this publication. (ZIP) [file pgen.1006761.s002.zip › vignette_BrCa_updated_fureya_scripts/section4.2_rerun_tomtom_${celine_lc}.sh]

celine=<name of the cell line in upper case>
celine_lc=<name of the cell line in lower case>
dir=~/Desktop/Iterate_${celine}_hotspot_onestop/iteration
#run the script:
#sh $dir/rerun_tomtom_${celine_lc}.sh

tomtomdatabase=~/combined_motif_db.txt
family=~motif_405_communities_combined_motif_db.txt
j=1

cd ~
#########onestop_iteration#########
withmotif=$dir/withmotif
for file in $withmotif/*
do
echo $file
before=${file%.txt}
tomtom -verbosity 1 -o $before.tomtom_output -min-overlap 5 -dist pearson -evalue -thresh 0.01 -no-ssc $file $tomtomdatabase
tomtomtxt=$before.tomtom_output/tomtom.txt
motifid=$(awk 'FNR == 2 {print $2}' $tomtomtxt)
echo motifid_$motifid

file1=${file#*minimal_meme_r}
num=${file1%%_*}

if [[ $motifid == "" ]]
then
motifid=orphan$j
echo motifid_$motifid
echo minimal_meme_r${num}_${motifid} >> $withmotif/orphans.txt
((j = j + 1))
else
echo motifid_$motifid
echo $motifid >> $withmotif/motifs.txt
fi

newfile=minimal_meme_r${num}_${motifid}.txt
mv $file $withmotif/$newfile

for file in $before.tomtom_output/*
do
file1=${file%.*}
file2=${file##*.}
mv $file ${file1}_r${num}_${motifid}.${file2}
done
done
cat $withmotif/motifs.txt | while read LINE; do grep -n $LINE $family | cut -d : -f 1 >> $withmotif/motifs_family.txt; done

mkdir $withmotif/minimal_meme_orphan
mv $withmotif/minimal_meme*orphan*.txt $withmotif/minimal_meme_orphan/

for file in $withmotif/minimal_meme*.txt
do
filenametxt=${file#${withmotif}/}
filename=${filenametxt%.txt}
mkdir $dir/mast_files_for_conservation_plots/${filename}.mast_output
mast $file $dir/inten_highest_hotspot.fasta -hit_list -m 1 > $dir/mast_files_for_conservation_plots/${filename}.mast_output/mast_hotspots_${filename}.txt
python ~/iterative/scripts/MAST_bed_conversion.py -i $dir/mast_files_for_conservation_plots/${filename}.mast_output/mast_hotspots_${filename}.txt
done

############mememchip-dreme
dreme=$dir/memechip/memechip_dreme_individual
for file in $dreme/*
do
echo $file
before=${file%.txt}
tomtom -verbosity 1 -o $before.tomtom_output -min-overlap 5 -dist pearson -evalue -thresh 0.01 -no-ssc $file $tomtomdatabase
tomtomtxt=$before.tomtom_output/tomtom.txt
motifid=$(awk 'FNR == 2 {print $2}' $tomtomtxt)
echo motifid_$motifid

if [[ $motifid == "" ]]
then
motifid=orphan$j
echo motifid_$motifid
echo ${motifid} >> $dreme/orphans.txt
((j = j + 1))
else
echo motifid_$motifid
echo $motifid >> $dreme/motifs.txt
fi

newfile=motif_${motifid}_dreme.txt
mv $file $dreme/$newfile

for file in $before.tomtom_output/*
do
file1=${file%.*}
file2=${file##*.}
mv $file ${file1}_${motifid}_dreme.${file2}
done
done
cat $dreme/motifs.txt | while read LINE; do grep -n $LINE $family | cut -d : -f 1 >> $dreme/motifs_family.txt; done

mkdir $dreme/motif_orphans_dreme
mv $dreme/motif*orphan*dreme.txt $dreme/motif_orphans_dreme

for file in $dreme/motif*dreme.txt
do
filenametxt=${file#${dreme}/}
filename=${filenametxt%.txt}
mkdir $dir/mast_files_for_conservation_plots/${filename}.mast_output
mast $file $dir/inten_highest_hotspot.fasta -hit_list -m 1 > $dir/mast_files_for_conservation_plots/${filename}.mast_output/mast_hotspots_${filename}.txt
python ~/iterative/scripts/MAST_bed_conversion.py -i $dir/mast_files_for_conservation_plots/${filename}.mast_output/mast_hotspots_${filename}.txt
done

###########meme-chip-meme
meme=$dir/memechip/memechip_meme_individual
for file in $meme/*
do
echo $file
before=${file%.txt}
tomtom -verbosity 1 -o $before.tomtom_output -min-overlap 5 -dist pearson -evalue -thresh 0.01 -no-ssc $file $tomtomdatabase
tomtomtxt=$before.tomtom_output/tomtom.txt
motifid=$(awk 'FNR == 2 {print $2}' $tomtomtxt)
echo motifid_$motifid

if [[ $motifid == "" ]]
then
motifid=orphan$j
echo motifid_$motifid
echo ${motifid} >> $meme/orphans.txt
((j = j + 1))
else
echo motifid_$motifid
echo $motifid >> $meme/motifs.txt
fi

newfile=motif_${motifid}_meme.txt
mv $file $meme/$newfile

for file in $before.tomtom_output/*
do
file1=${file%.*}
file2=${file##*.}
mv $file ${file1}_${motifid}_meme.${file2}
done
done
cat $meme/motifs.txt | while read LINE; do grep -n $LINE $family | cut -d : -f 1 >> $meme/motifs_family.txt; done

mkdir $meme/motif_orphans_meme
mv $meme/motif*orphan*meme.txt $meme/motif_orphans_meme

for file in $meme/motif*meme.txt
do
filenametxt=${file#${meme}/}
filename=${filenametxt%.txt}
mkdir $dir/mast_files_for_conservation_plots/${filename}.mast_output
mast $file $dir/inten_highest_hotspot.fasta -hit_list -m 1 > $dir/mast_files_for_conservation_plots/${filename}.mast_output/mast_hotspots_${filename}.txt
python ~/iterative/scripts/MAST_bed_conversion.py -i $dir/mast_files_for_conservation_plots/${filename}.mast_output/mast_hotspots_${filename}.txt
done
