# Supplementary material for: Identification of breast cancer associated variants that modulate transcription factor binding
Source: PLoS Genet. 2017 Sep 28;13(9):e1006761. doi: 10.1371/journal.pgen.1006761 (PMC5619690; doi:10.1371/journal.pgen.1006761)
Supplement: S2 File — This zipped file contains the full set of R, Python, and Shell scripts used in this publication. (ZIP) [file pgen.1006761.s002.zip › vignette_BrCa_updated_fureya_scripts/section4.3.2.R]

#Rscript ~/Desktop/normalized_bigWig/conservation_composite_footprint/MCF7/orphan/scramble/merge_original_scramble.R
celine='MCF7'
dir=paste0("~/Desktop/normalized_bigWig/conservation_composite_footprint/",
celine,
"/orphan/scramble")
setwd(dir)
load(paste0(celine,
"_conservation_composite_footprint_orphan_scramble.RData"))
all.composites.conservation.scramble=all.composites.conservation
all.composites.dnase.scramble=all.composites.dnase
rm(all.composites.conservation,all.composites.dnase)
load(paste0("~/Desktop/normalized_bigWig/conservation_composite_footprint/",
celine,"/orphan/",celine,
"_conservation_composite_footprint_orphan.RData"))
conservation=rbind2(all.composites.conservation,all.composites.conservation.scramble)
conservation.sort=conservation[order(conservation$grp),]
composites.func.panels.conservation.x(conservation.sort, fact = 'merge', summit = 'Motif', num=25)
#create two conservation plots, because the original one is too long, that illustrator cannot read all of those plots at once
conservation.sort.1=conservation.sort[c(1:100800),]
conservation.sort.2=conservation.sort[c(100801:201600),]
composites.func.panels.conservation.x(conservation.sort.1, fact = 'merge1', summit = 'Motif', num=25)
composites.func.panels.conservation.x(conservation.sort.2, fact = 'merge2', summit = 'Motif', num=25)
