# Supplementary material for: Identification of breast cancer associated variants that modulate transcription factor binding
Source: PLoS Genet. 2017 Sep 28;13(9):e1006761. doi: 10.1371/journal.pgen.1006761 (PMC5619690; doi:10.1371/journal.pgen.1006761)
Supplement: S2 File — This zipped file contains the full set of R, Python, and Shell scripts used in this publication. (ZIP) [file pgen.1006761.s002.zip › vignette_BrCa_updated_fureya_scripts/section4.3.2_generate_mast_bed_orphan_mcf7.sh]

#bash ~/Desktop/Iterate_MCF7_hotspot_onestop/iteration/generate_mast_bed_orphan_mcf7.sh
celine=MCF7
celine_lc=mcf7
dir=~/Desktop/Iterate_${celine}_hotspot_onestop/iteration
withmotif=$dir/withmotif

mkdir $dir/mast_files_for_conservation_plots_orphan
#mast for the orphans found by onestop iteration
for file in $withmotif/minimal_meme_orphan/minimal_meme*.txt
do
filenametxt=${file#${withmotif}/minimal_meme_orphan/}
filename=${filenametxt%.txt}
echo $filename
mkdir $dir/mast_files_for_conservation_plots_orphan/${filename}.mast_output
mast $file $dir/inten_highest_hotspot.fasta -hit_list -m 1 > $dir/mast_files_for_conservation_plots_orphan/${filename}.mast_output/mast_hotspots_${filename}.txt
python ~/iterative/scripts/MAST_bed_conversion.py -i $dir/mast_files_for_conservation_plots_orphan/${filename}.mast_output/mast_hotspots_${filename}.txt
done

#mast for the orphans found by memechip-dreme
dreme=$dir/memechip/memechip_dreme_individual
for file in $dreme/motif_orphans_dreme/motif*dreme.txt
do
filenametxt=${file#${dreme}/motif_orphans_dreme/}
filename=${filenametxt%.txt}
echo $filename
mkdir $dir/mast_files_for_conservation_plots_orphan/${filename}.mast_output
mast $file $dir/inten_highest_hotspot.fasta -hit_list -m 1 > $dir/mast_files_for_conservation_plots_orphan/${filename}.mast_output/mast_hotspots_${filename}.txt
python ~/iterative/scripts/MAST_bed_conversion.py -i $dir/mast_files_for_conservation_plots_orphan/${filename}.mast_output/mast_hotspots_${filename}.txt
done

#mast for the orphans found by memechip-meme
meme=$dir/memechip/memechip_meme_individual
for file in $meme/motif_orphans_meme/motif*meme.txt
do
filenametxt=${file#${meme}/motif_orphans_meme/}
filename=${filenametxt%.txt}
echo $filename
mkdir $dir/mast_files_for_conservation_plots_orphan/${filename}.mast_output
mast $file $dir/inten_highest_hotspot.fasta -hit_list -m 1 > $dir/mast_files_for_conservation_plots_orphan/${filename}.mast_output/mast_hotspots_${filename}.txt
python ~/iterative/scripts/MAST_bed_conversion.py -i $dir/mast_files_for_conservation_plots_orphan/${filename}.mast_output/mast_hotspots_${filename}.txt
done

#delete mast folder containing a size 0 bed file
find $dir/mast_files_for_conservation_plots_orphan -size 0 | while read line; do folder=${line%/mast_hotspots*}&& echo $folder && rm -r $folder; done

#bash ~/Desktop/Iterate_MCF7_hotspot_onestop/iteration/generate_scramble_mast_bed_orphan_mcf7.sh
celine=MCF7
celine_lc=mcf7
dir=~/Desktop/Iterate_${celine}_hotspot_onestop/iteration
withmotif=$dir/withmotif

mkdir $dir/scramble_mast_files_for_conservation_plots_orphan
#mast for the orphans found by onestop iteration
for file in $withmotif/minimal_meme_orphan/minimal_meme*.txt
do
filenametxt=${file#${withmotif}/minimal_meme_orphan/}
filename=${filenametxt%.txt}
echo $filename
python ~/iterative/scripts/meme_scramble_order.py -i $file
mkdir $dir/scramble_mast_files_for_conservation_plots_orphan/${filename}_scramble.mast_output
mast $withmotif/minimal_meme_orphan/${filename}_scramble.txt $dir/inten_highest_hotspot.fasta -hit_list -m 1 > $dir/scramble_mast_files_for_conservation_plots_orphan/${filename}_scramble.mast_output/mast_hotspots_${filename}_scramble.txt
python ~/iterative/scripts/MAST_bed_conversion.py -i $dir/scramble_mast_files_for_conservation_plots_orphan/${filename}_scramble.mast_output/mast_hotspots_${filename}_scramble.txt
done

#mast for the orphans found by memechip-dreme
dreme=$dir/memechip/memechip_dreme_individual
for file in $dreme/motif_orphans_dreme/motif*dreme.txt
do
filenametxt=${file#${dreme}/motif_orphans_dreme/}
filename=${filenametxt%.txt}
echo $filename
python ~/iterative/scripts/meme_scramble_order.py -i $file
mkdir $dir/scramble_mast_files_for_conservation_plots_orphan/${filename}_scramble.mast_output
mast $dreme/motif_orphans_dreme/${filename}_scramble.txt $dir/inten_highest_hotspot.fasta -hit_list -m 1 > $dir/scramble_mast_files_for_conservation_plots_orphan/${filename}_scramble.mast_output/mast_hotspots_${filename}_scramble.txt
python ~/iterative/scripts/MAST_bed_conversion.py -i $dir/scramble_mast_files_for_conservation_plots_orphan/${filename}_scramble.mast_output/mast_hotspots_${filename}_scramble.txt
done

#mast for the orphans found by memechip-meme
meme=$dir/memechip/memechip_meme_individual
for file in $meme/motif_orphans_meme/motif*meme.txt
do
filenametxt=${file#${meme}/motif_orphans_meme/}
filename=${filenametxt%.txt}
echo $filename
python ~/iterative/scripts/meme_scramble_order.py -i $file
mkdir $dir/scramble_mast_files_for_conservation_plots_orphan/${filename}_scramble.mast_output
mast $meme/motif_orphans_meme/${filename}_scramble.txt $dir/inten_highest_hotspot.fasta -hit_list -m 1 > $dir/scramble_mast_files_for_conservation_plots_orphan/${filename}_scramble.mast_output/mast_hotspots_${filename}_scramble.txt
python ~/iterative/scripts/MAST_bed_conversion.py -i $dir/scramble_mast_files_for_conservation_plots_orphan/${filename}_scramble.mast_output/mast_hotspots_${filename}_scramble.txt
done

#delete mast folder containing a size 0 bed file
find $dir/scramble_mast_files_for_conservation_plots_orphan -size 0 | while read line; do folder=${line%/mast_hotspots*}&& echo $folder && rm -r $folder; done
