# Supplementary material for: Identification of breast cancer associated variants that modulate transcription factor binding
Source: PLoS Genet. 2017 Sep 28;13(9):e1006761. doi: 10.1371/journal.pgen.1006761 (PMC5619690; doi:10.1371/journal.pgen.1006761)
Supplement: S2 File — This zipped file contains the full set of R, Python, and Shell scripts used in this publication. (ZIP) [file pgen.1006761.s002.zip › vignette_BrCa_updated_fureya_scripts/section4.3.3_orphans_tomtom.sh]

#bash ~/Desktop/Iterate_MCF7_hotspot_onestop/iteration/orphans_tomtom.sh
cd ~/Desktop/Iterate_MCF7_hotspot_onestop/iteration/orphans_tomtom

for file in *.txt
do
echo $file
filename=${file%.txt}
tomtom -verbosity 1 -o $filename.tomtom_output -min-overlap 5 -dist pearson -evalue -thresh 10 -no-ssc $file ~/Desktop/Iterate_MCF7_hotspot/motif_databases_tomtom/151207_combined_motif_db_JASPAR2016.txt
tomtomtxt=$filename.tomtom_output/tomtom.txt
motifid=$(awk 'FNR == 2 {print $2}' $tomtomtxt)
evalue=$(awk 'FNR == 2 {print $5}' $tomtomtxt)
#covert the scientific notation to float number
evaluefloat=$(printf "%f" "$evalue")
#convert float number to the closest interger below it
evaluefloor=${evaluefloat%.*}
echo evaluefloat:$evaluefloat
echo evaluefloor:$evaluefloor
echo motifid_$motifid
if [[ $motifid == "" ]]
then
echo $file >> orphansE10.txt
else
echo motifid_$motifid
echo $file >> nonorphansE10.txt
for tomtom in $filename.tomtom_output/*
do
echo $tomtom
file1=${tomtom%.*}
file2=${tomtom##*.}
mv $tomtom $filename.tomtom_output/${motifid}.${file2}
echo $motifid >> nonorphansE10.motif.txt
done
if  [[ $evaluefloor -ge 1 ]]
then
echo $file >> orphansE1.0.txt
fi
fi
done
