# Supplementary material for: Identification of breast cancer associated variants that modulate transcription factor binding
Source: PLoS Genet. 2017 Sep 28;13(9):e1006761. doi: 10.1371/journal.pgen.1006761 (PMC5619690; doi:10.1371/journal.pgen.1006761)
Supplement: S2 File — This zipped file contains the full set of R, Python, and Shell scripts used in this publication. (ZIP) [file pgen.1006761.s002.zip › vignette_BrCa_updated_fureya_scripts/section4.sh]

#section4.1
grep -v 'Drosophila\|Arabidopsis\|SacCer\|cElegans\|SeqBias' $dir/maplist.txt > $dir/maplist_subset.txt

#section4.1.2
dir=~/motif_database_tomtom/individual_motif
for file in $dir/*
do
cut -f1,2,5 $file/tomtom.txt >> 3_col_combined_motif_db_pre.txt
done
grep -v '#' 3_col_combined_motif_db_pre.txt > 3_col_combined_motif_db.txt
rm 3_col_combined_motif_db_pre.txt

#section4.2

#section 4.3.1
#install the most recent rust version
curl -sSf https://static.rust-lang.org/rustup.sh | sh
#install genometools
brew install homebrew/science/genometools
#unzip seqOutBias
tar xzf seqOutBias_1.0.1_src.tgz
#compile
cd seqOutBias_1.0.1
cargo build --release

#note that all the bam file needs to be sorted by coordinates first!!!!!

cd ~/Desktop/normalized_bigWig/
#normalize IMR90_Naked_DNase
enzcut ~iterative/hg19.fa ~/UW_DNase/UW_DNase_MCF7/IMR90_Naked_DNase.bam --cut-size=6 --bw=Naked_DNA_6-mer.bigWig --plus-offset=3 --minus-offset=3 --shift-counts --skip-bed

#normalize MCF7
enzcut ~/iterative/hg19.fa ~/UW_DNase/UW_DNase_MCF7/UW_MCF7_both.bam --cut-size=6 --bw=MCF7_Chromatin_6-mer.bigWig --plus-offset=3 --minus-offset=3 --shift-counts --skip-bed

#normalize T47D
#covert sam file to bam file
#reference: http://davetang.org/wiki/tiki-index.php?page=SAMTools#Converting_a_SAM_file_to_a_BAM_file
samtools view -Sb ~/UW_DNase_T47D/UW_T47D.sam > ~/UW_DNase_T47D/UW_T47D.bam
#first check the bam file is sorted or not
samtools view -H ~/UW_DNase/UW_DNase_T47D/UW_T47D.bam
#since it is also unsorted, sort the bam file first
samtools sort ~/UW_DNase/UW_DNase_T47D/UW_T47D.bam ~/UW_DNase/UW_DNase_T47D/UW_T47D.sorted
#enzcut
enzcut ~/iterative/hg19.fa ~/UW_DNase/UW_DNase_T47D/UW_T47D.sorted.bam --cut-size=6 --bw=T47D_Chromatin_6-mer.bigWig --plus-offset=3 --minus-offset=3 --shift-counts --skip-bed

#normalize HMEC
#covert sam file to bam file
samtools view -Sb ~/UW_DNase/UW_DNase_HMEC/hmec.sam > ~/UW_DNase/UW_DNase_HMEC/hmec.bam
#first check the bam file is sorted or not
samtools view -H ~/UW_DNase/UW_DNase_HMEC/hmec.bam
#since it is also unsorted, sort the bam file first
samtools sort ~/UW_DNase/UW_DNase_HMEC/hmec.bam ~/UW_DNase/UW_DNase_HMEC/hmec.sorted
#enzcut
enzcut ~/iterative/hg19.fa ~/UW_DNase/UW_DNase_HMEC/hmec.sorted.bam --cut-size=6 --bw=HMEC_Chromatin_6-mer.bigWig --plus-offset=3 --minus-offset=3 --shift-counts --skip-bed

#normalize vHMEC
#covert sam file to bam file
samtools view -Sb ~/UW_DNase/UW_DNase_vHMEC/vhmec_conservation.sam > ~/UW_DNase/UW_DNase_vHMEC/vhmec_conservation.bam
#first check the bam file is sorted or not
samtools view -H ~/UW_DNase/UW_DNase_vHMEC/vhmec_conservation.bam
#since it is also unsorted, sort the bam file first
samtools sort ~/UW_DNase/UW_DNase_vHMEC/vhmec_conservation.bam ~/UW_DNase/UW_DNase_vHMEC/vhmec_conservation.sorted
#enzcut
enzcut ~/iterative/hg19.fa ~/UW_DNase/UW_DNase_vHMEC/vhmec_conservation.sorted.bam --cut-size=6 --bw=vHMEC_Chromatin_6-mer.bigWig --plus-offset=3 --minus-offset=3 --shift-counts --skip-bed

#normalize MCF10A
#use seqOutBias_1.0.1_src.tgz, updated on 160831
#naked DNA
cd ~/hg38_seqOutBias
seqOutBias hg38.fa IMR90_Naked_DNase.bam --kmer-size=6 --bw=Naked_DNA_6-mer.bigWig --plus-offset=3 --minus-offset=3 --shift-counts --skip-bed
MCF10A=~/Desktop/Iterate_MCF10A_hotspot/orginial_files_ninadnw
seqOutBias hg38.fa $MCF10A/MCF10a_rep1.sorted.bam  $MCF10A/MCF10a_rep2.sorted.bam $MCF10A/MCF10a_rep3.sorted.bam $MCF10A/MCF10a_rep5.sorted.bam $MCF10A/MCF10a_rep6.sorted.bam --kmer-mask NXNXXNXNXNXCNXNXXXNNN --bw=MCF10A_Chromatin_NXNXXNXNXNXCNXNXXXNNN-mer.bigWig --shift-counts --skip-bed --pdist=50:400 --only-paired --read-size=76

#section4.3.2

#section4.3.3
