# Supplementary material for: Identification of breast cancer associated variants that modulate transcription factor binding
Source: PLoS Genet. 2017 Sep 28;13(9):e1006761. doi: 10.1371/journal.pgen.1006761 (PMC5619690; doi:10.1371/journal.pgen.1006761)
Supplement: S2 File — This zipped file contains the full set of R, Python, and Shell scripts used in this publication. (ZIP) [file pgen.1006761.s002.zip › vignette_BrCa_updated_fureya_scripts/section5.2_BrCa_mast1e-4_ic0.5_automate_spreadsheet.sh]

#run this script locally
#bash ~/BrCa_mast1e-4_ic0.5_automate_spreadsheet.sh

start=`date +%s`
cd ~
brca=<dir>
GWAS=$brca/GWAS
dir=$brca/GWAS/mast1e-4_ic0.5
script=<dir>

#overlap the merged snr bed file with the original broadpeak files of four celllines
#generate celinehotspot_large_LD_regions_BRCA_GWAS_hg19_broadpeak.fasta

cat $brca/Iterate_HMEC_hotspot/Hotspots_hmec.sort.broadPeak | cut -f1-3 > ~/Desktop/Iterate_HMEC_hotspot/Hotspots_hmec.sort_3col.broadPeak
HMEChotspot=$brca/Iterate_HMEC_hotspot_onestop/Hotspots_hmec.sort_3col.broadPeak
MCF7hotspot=$brca/Iterate_MCF7_hotspot_onestop/Hotspots_Either_E2_condition.merge.broadPeak
T47Dhotspot=$brca/Iterate_T47D_hotspot_onestop/t47d_hotspots.broadPeak
vHMEChotspot=$brca/Iterate_vHMEC_hotspot_onestop/vHMEC.bed
#liftover the MCF10A bed file from hg38 to hg19
liftOver $brca/Iterate_MCF10A_hotspot/MCF10a_merged.rmdup.fdr0.01.hot.bed $brca/GWAS/hg38ToHg19.over.chain.gz  $brca/Iterate_MCF10A_hotspot/MCF10a_merged.rmdup.fdr0.01.hg19.hot.bed $brca/Iterate_MCF10A_hotspot/MCF10a_merged.rmdup.fdr0.01.liftoverunmapped.hot.bed
cat $brca/Iterate_MCF10A_hotspot_onestop/MCF10a_merged.rmdup.fdr0.01.hg19.hot.bed | cut -f1-3 > $brca/Iterate_MCF10A_hotspot_onestop/MCF10a_merged.rmdup.fdr0.01.hg19_3col.hot.bed
MCF10Ahotspot=$brca/Iterate_MCF10A_hotspot_onestop/MCF10a_merged.rmdup.fdr0.01.hg19_3col.hot.bed

cat $HMEChotspot $MCF7hotspot $T47Dhotspot $vHMEChotspot $MCF10Ahotspot | sort -k1,1 -k2,2n | mergeBed > $GWAS/celinehotspot_broadpeak.bed

fastaFromBed -fi <dir>/hg19.fa -bed $GWAS/celinehotspot_broadpeak.bed -fo $GWAS/celinehotspot_broadpeak.fasta

allhotspot=$GWAS/celinehotspot_broadpeak.fasta

declare -a celinearray=("MCF7" "vHMEC" "HMEC" "T47D" "MCF10A")
declare -a celinelcarray=("mcf7" "vhmec" "hmec" "t47d" "mcf10a")

#run mast with a threshold of 1e-4
i=0
for celine in "${celinearray[@]}"
do
echo $celine
celine_lc=${celinelcarray[$i]}
echo ${celine_lc}
#make several folders for this cell line
mkdir $dir/${celine}_minimal_meme_files
mkdir $dir/${celine}_minimal_meme_degenerate

##from one-stop iteration
#first move all the orphan motifs into a seperate folder
#mkdir $brca/Iterate_${celine}_hotspot_onestop/iteration/withmotif/minimal_meme_orphan
#mv $brca/Iterate_${celine}_hotspot_onestop/iteration/withmotif/*_.txt $brca/Iterate_${celine}_hotspot_onestop/iteration/withmotif/minimal_meme_orphan
#then copy the rest minimal meme files into a sperate folder created before
cp $brca/Iterate_${celine}_hotspot_onestop/iteration/withmotif/*.txt $dir/${celine}_minimal_meme_files

##from memechip_meme
#first move all the orphan motifs into a seperate folder
#mkdir $brca/Iterate_${celine}_hotspot_onestop/iteration/memechip/memechip_meme_individual/motif_orphans_meme
#mv $brca/Iterate_${celine}_hotspot_onestop/iteration/memechip/memechip_meme_individual/motif_orphan*_meme.txt $brca/Iterate_${celine}_hotspot_onestop/iteration/memechip/memechip_meme_individual/motif_orphans_meme
#then copy the rest minimal meme files into a seperate folder created before
cp $brca/Iterate_${celine}_hotspot_onestop/iteration/memechip/memechip_meme_individual/motif_*_meme.txt $dir/${celine}_minimal_meme_files

##from memechip_dreme
#mkdir $brca/Iterate_${celine}_hotspot_onestop/iteration/memechip/memechip_dreme_individual/motif_orphans_dreme
#mv $brca/Iterate_${celine}_hotspot_onestop/iteration/memechip/memechip_dreme_individual/motif_orphan*_dreme.txt $brca/Iterate_${celine}_hotspot_onestop/iteration/memechip/memechip_dreme_individual/motif_orphans_dreme
#then copy the rest minimal meme files into a seperate folder created before
cp $brca/Iterate_${celine}_hotspot_onestop/iteration/memechip/memechip_dreme_individual/motif_*_dreme.txt $dir/${celine}_minimal_meme_files

##make the degenerate files
cd $dir/${celine}_minimal_meme_files
for file in *
do
before=${file%.txt}
python $script/MEME_full_degeneracy.py -i $file -o $before
done

cd ~

#move all the degenerate file to the degenerate folder
mv $dir/${celine}_minimal_meme_files/*degenerate.txt $dir/${celine}_minimal_meme_degenerate/

cd $dir/${celine}_minimal_meme_degenerate/
for file in *degenerate.txt
do
before=${file%.txt}
mkdir ${before}_1mtE-4.mast_output
filename=${before##*/}
mast $file $allhotspot -hit_list > ${before}_1mtE-4.mast_output/${filename}.txt
python $script/MAST_bed_conversion.py -i  ${before}_1mtE-4.mast_output/${filename}.txt
done
(( i = i +1 ))
done
