# Supplementary material for: Identification of breast cancer associated variants that modulate transcription factor binding
Source: PLoS Genet. 2017 Sep 28;13(9):e1006761. doi: 10.1371/journal.pgen.1006761 (PMC5619690; doi:10.1371/journal.pgen.1006761)
Supplement: S2 File — This zipped file contains the full set of R, Python, and Shell scripts used in this publication. (ZIP) [file pgen.1006761.s002.zip › vignette_BrCa_updated_fureya_scripts/section5.3_BrCa_mast1e-4_ic0.5_automate_spreadsheet.sh]

#run this script locally
#bash BrCa_mast1e-4_ic0.5_automate_spreadsheet.sh
#change: mast with the mergedbed file of hotspot fasata file and LD fasta file

cd ~
brca=<dir>
GWAS=$brca/GWAS
dir=$brca/GWAS/mast1e-4_ic0.5
script=<dir>

declare -a celinearray=("MCF7" "vHMEC" "HMEC" "T47D" "MCF10A")
declare -a celinelcarray=("mcf7" "vhmec" "hmec" "t47d" "mcf10a")

cd ~
i=0
for celine in "${celinearray[@]}"
do
echo $celine
celine_lc=${celinelcarray[$i]}
echo ${celine_lc}

SNR=$dir/${celine}_SNR
mkdir $SNR
cp $dir/${celine}_minimal_meme_files/* $SNR
cp $dir/${celine}_minimal_meme_degenerate/*1mtE-4.mast_output/*bed $SNR

for file in $SNR/*.txt
do
filenametxt=${file##*/}
filename=${filenametxt%.txt}
echo generate snr bed file:
#note that the threshold cutoff for IC=0.5
Rscript $script/tf_ic_track.R $file $SNR/${filename}_degenerate.bed --thresh=0.5 -o $SNR/${filename}_snr.bed
echo $SNR/${filename}_snr.bed
done

sort -k1,1 -k2,2n $SNR/*_snr.bed | mergeBed > $dir/${celine}_snr.bed

(( i = i +1 ))
done

sort -k1,1 -k2,2n $dir/*snr.bed | mergeBed > $dir/snr_merged.bed

#changed here
intersectBed  -wb -a $dir/snr_merged.bed -b $GWAS/celinehotspot_broadpeak.bed > $dir/snr_merged_hotspot.bed

intersectBed  -wa -a $dir/snr_merged_hotspot.bed -b $GWAS/BRCA_GWAS/large_LD_regions_BRCA_GWAS_hg19.bed > $dir/snr_merged_hotspot_ld.bed

#overalp the hotspot file with the SNVs bed file
intersectBed -wb -a $dir/snr_merged_hotspot_ld.bed -b $GWAS/BRCA_GWAS/SNVs_5column_BRCA_GWAS_hg19.bed > $dir/snr_merged_hotspot_ld_snvs.bed

sort -u $dir/snr_merged_hotspot_ld_snvs.bed | grep -v -e '^$'> $dir/snr_merged_hotspot_ld_snvs_unique.bed

cp $dir/snr_merged_hotspot_ld_snvs_unique.bed $dir/snr_merged_hotspot_snvs_final_hg19.bed

#liftover the bed file from hg19 back to hg38
liftOver -bedPlus=3 $dir/snr_merged_hotspot_snvs_final_hg19.bed <dir>/hg19ToHg38.over.chain.gz -bedPlus=3 $dir/snr_merged_hotspot_snvs_final_hg38.bed -bedPlus=3 $dir/snr_merged_hotspot_snvs_final_unmapped_hg19tohg38.bed

#keep the first 13 columns of the SNVs_BRCA_GWAS.bed
cat $GWAS/BRCA_GWAS/SNVs_BRCA_GWAS.bed | cut -f1-13,34 > $GWAS/BRCA_GWAS/SNVs_BRCA_GWAS_14_cols_pre.bed
#remove the duplicates
sort -u $GWAS/BRCA_GWAS/SNVs_BRCA_GWAS_14_cols_pre.bed > $GWAS/BRCA_GWAS/SNVs_BRCA_GWAS_14_cols.bed
#for this 14_cols spreadsheet, the last col is the top SNP

#automatically generate the spreadsheet
cat $dir/snr_merged_hotspot_snvs_final_hg38.bed | cut -f1-3,7- > $dir/snr_merged_hotspot_snvs_final_hg38_auto.bed
cat $dir/snr_merged_hotspot_snvs_final_hg38_auto.bed | while read line
do
topsnp=$(cut -f8 <<< "$line")
echo topsnp:$topsnp

ldsnp=$(cut -f7 <<< "$line")
echo ldsnp:$ldsnp
#The -v option can be used to pass shell variables to awk command.
r2=$(awk -v t=$topsnp '$14 == t' $GWAS/BRCA_GWAS/SNVs_BRCA_GWAS_14_cols.bed | awk -v s=$ldsnp '$7 == s' | cut -f4)
echo r2:$r2
echo $r2 >> $dir/r2.txt
AFR=$(awk -v t=$topsnp '$14 == t' $GWAS/BRCA_GWAS/SNVs_BRCA_GWAS_14_cols.bed | awk -v s=$ldsnp '$7 == s' | cut -f10)
echo AFR:$AFR
echo $AFR >> $dir/AFR.txt
AMR=$(awk -v t=$topsnp '$14 == t' $GWAS/BRCA_GWAS/SNVs_BRCA_GWAS_14_cols.bed | awk -v s=$ldsnp '$7 == s' | cut -f11)
echo AMR:$AMR
echo $AMR >> $dir/AMR.txt
ASN=$(awk -v t=$topsnp '$14 == t' $GWAS/BRCA_GWAS/SNVs_BRCA_GWAS_14_cols.bed | awk -v s=$ldsnp '$7 == s' | cut -f12)
echo ASN:$ASN
echo $ASN >> $dir/ASN.txt
EUR=$(awk -v t=$topsnp '$14 == t' $GWAS/BRCA_GWAS/SNVs_BRCA_GWAS_14_cols.bed | awk -v s=$ldsnp '$7 == s' | cut -f13)
echo EUR:$EUR
echo $EUR >> $dir/EUR.txt

cor=$(cut -f5 <<< "$line")
echo cor:$cor

chr=$(cut -f1 <<< "$line")
echo chr:$chr

#make the following process stop at the first match, there might be downside with it
risk_allele=$(grep -o $topsnp-[A-Z] $GWAS/BRCA_GWAS/BRCA_GWAS.txt.tsv | head -1 | cut -d "-" -f2)
echo risk_allele:$risk_allele
echo $risk_allele >> $dir/risk_allele.txt
#first find the row corresponding to the topsnp, and then find the column number corresponding to the risk_allele
risk_col=$(grep $topsnp $GWAS/BRCA_GWAS/SNVs_BRCA_GWAS_3col.bed | awk -v val=$risk_allele '{for (i=1;i<=NF;i++) if ($i==val) {print i} }')
echo risk_col:$risk_col
#v2 add-on starts here
if  [  "$risk_col" == ""  -a  "$risk_allele" != ""  ]
then
echo risk_allele is on the reverse strand
if [ "$risk_allele" == "A" ]
then
risk_allele=T
elif [ "$risk_allele" == "T" ]
then
risk_allele=A
elif [ "$risk_allele" == "G" ]
then
risk_allele=C
elif [ "$risk_allele" == "C" ]
then
risk_allele=G
fi
fi
risk_col=$(grep $topsnp $GWAS/BRCA_GWAS/SNVs_BRCA_GWAS_3col.bed | awk -v val=$risk_allele '{for (i=1;i<=NF;i++) if ($i==val) {print i} }')
echo risk_col:$risk_col
alt_col=$((5-risk_col))
echo alt_col:$alt_col
ld_allele=$(grep $ldsnp $GWAS/BRCA_GWAS/SNVs_BRCA_GWAS_3col.bed | cut -f$risk_col)
echo ld_allele:$ld_allele
echo $ld_allele >> $dir/ld_allele.txt
alt_allele=$(grep $ldsnp $GWAS/BRCA_GWAS/SNVs_BRCA_GWAS_3col.bed | cut -f$alt_col)
echo alt_allele:$alt_allele
echo $alt_allele >> $dir/alt_allele.txt
/bin/echo '' >> $dir/enhance_binding.txt
/bin/echo '' >> $dir/compromise_binding.txt
/bin/echo '' >> $dir/cannot_predict_binding.txt
#continue ld_allele is identified, that is the not an empty string
if [ "$ld_allele" != "" ]
then
#keep col6 in the following, which contain the plus or minus strand information
#I need to first grep on the "chr" information, and then grep on the "cor" information
#add -w for grep, so that I will get an exact match
grep -r -w $cor $dir/*_SNR/*_snr.bed | cut -f1,2,4,5,6 |
while read line
do
file=$(cut -f1 <<< "$line")
starpos=$(cut -f2 <<< "$line")
allele=$(cut -f3 <<< "$line")
ic=$(cut -f4 <<< "$line")
strand=$(cut -f5 <<< "$line")
#note, you need to change here if using a different ic threshold
after=${file#*_ic0.5/}
before=${after%_snr.bed*}
motif=${before%_num*}
echo $motif
outputchr=${file##*:}
echo outputchr:$outputchr

if [ "$outputchr" == "$chr" ]
then
if [ "$starpos" == "$cor" -a "$allele" == "$ld_allele" ]
then
echo enhance binidng: $motif
echo $file
/bin/echo $motif\($allele,$ic,$strand\),'\c' >> $dir/enhance_binding.txt
elif [ "$starpos" == "$cor" -a "$allele" == "$alt_allele" ]
then
echo comprise binding: $motif
echo $file
/bin/echo $motif\($allele,$ic,$strand\),'\c' >> $dir/compromise_binding.txt
elif [ "$starpos" == "$cor" -a "$allele" != "$ld_allele" -a "$allele" != "$alt_allele" ]
then
echo cannot predict: $motif
echo $file
/bin/echo $motif\($allele,$ic,$strand\),'\c' >> $dir/cannot_predict_binding.txt
fi
fi
done
fi    
done

paste $dir/enhance_binding.txt $dir/compromise_binding.txt $dir/cannot_predict_binding.txt | tail -n +2 > $dir/merge.txt
paste $dir/snr_merged_hotspot_snvs_final_hg38_auto.bed $dir/risk_allele.txt $dir/ld_allele.txt $dir/alt_allele.txt $dir/r2.txt $dir/AFR.txt $dir/AMR.txt $dir/ASN.txt $dir/EUR.txt $dir/merge.txt > $dir/mast1e-4_ic0.5_automate_spreadsheet_pre.txt
#add header to this file
echo $'CHR\tHG38 START COR\tHG38 END COR\tCHR\t HG19 START COR\tHG19 END COR\tLD SNP\tTOP GWAS SNP\tRISK ALLELE\tLD ALLELE\tALT ALLELE\tLD (R^2)\tALT Allele AFR\tALT Allele AMR\tALT Allele ASN\tALT Allele EUR\tENHANCE TF BINDING\tCOMPROMISE TF BINDING\tCANNOT PREDICT TF BINDING' | cat - $dir/mast1e-4_ic0.5_automate_spreadsheet_pre.txt > $dir/mast1e-4_ic0.5_automate_spreadsheet.txt
rm $dir/enhance_binding.txt $dir/compromise_binding.txt $dir/cannot_predict_binding.txt $dir/risk_allele.txt $dir/ld_allele.txt $dir/alt_allele.txt $dir/r2.txt $dir/AFR.txt $dir/AMR.txt $dir/ASN.txt $dir/EUR.txt $dir/merge.txt $dir/mast1e-4_ic0.5_automate_spreadsheet_pre.txt
