# Supplementary material for: Identification of breast cancer associated variants that modulate transcription factor binding
Source: PLoS Genet. 2017 Sep 28;13(9):e1006761. doi: 10.1371/journal.pgen.1006761 (PMC5619690; doi:10.1371/journal.pgen.1006761)
Supplement: S2 File — This zipped file contains the full set of R, Python, and Shell scripts used in this publication. (ZIP) [file pgen.1006761.s002.zip › vignette_BrCa_updated_fureya_scripts/section5.4.2_tcga_patients_genotype_data.sh]

#!/usr/local/Cellar/bash/4.3.42/bin/bash
#run the bash script locally
#bash <dir>/tcga_patients_genotype_data.sh
dir=<dir>
imputation=<dir>/imputation
automate=<dir>/mast1e-4_ic0.5_automate_spreadsheet.txt

cd $dir

#read in the chromosome, cordinates, and snp name information from the file
readarray -t chrarray < <(cut -f1 $automate | tail -n+2)
#those cordinates are in hg19
readarray -t corarray < <(cut -f5 $automate | tail -n+2)
readarray -t snparray < <(cut -f7 $automate | tail -n+2)

i=0
for chr in "${chrarray[@]}"
do
    echo $chr
 #newly added command
    chrnum=${chr#chr}
    echo $chrnum
    cor=${corarray[$i]}
    echo $cor
    snp=${snparray[$i]}
    echo $snp
    mb=1000000

firstcor=$(($cor-$mb))
echo firstcor:$firstcor
lastcor=$(($cor+$mb))
echo lastcor:$lastcor

vcfgz=$imputation/imputation_results/chr_$chrnum/chr$chrnum.dose.vcf.gz
vcftools --gzvcf $vcfgz --out $dir/chr${chrnum}_${snp}_filter --chr $chrnum --from-bp $firstcor --to-bp $lastcor --maf 0.05 --hwe 1e-6 --remove-filtered-geno-all --recode

(( i = i +1 ))
done
