# Supplementary material for: Identification of breast cancer associated variants that modulate transcription factor binding
Source: PLoS Genet. 2017 Sep 28;13(9):e1006761. doi: 10.1371/journal.pgen.1006761 (PMC5619690; doi:10.1371/journal.pgen.1006761)
Supplement: S2 File — This zipped file contains the full set of R, Python, and Shell scripts used in this publication. (ZIP) [file pgen.1006761.s002.zip › vignette_BrCa_updated_fureya_scripts/section5.4.4_snp_location_ucsc_browser.sh]

#!/usr/local/Cellar/bash/4.3.42/bin/bash
#run the bash script locally
#bash ~/snp_location_ucsc_browser.sh

dir=<dir>
automate=<dir>/mast1e-4_ic0.5_automate_spreadsheet.txt

cd $dir

#read in the chromosome, cordinates, and snp name information from the file
readarray -t chrarray < <(cut -f1 $automate | tail -n+2)
#those cordinates are in hg19
readarray -t corarray < <(cut -f5 $automate | tail -n+2)
readarray -t snparray < <(cut -f7 $automate | tail -n+2)

i=0
for chr in "${chrarray[@]}"
do
echo chr:$chr
#newly added command
chrnum=${chr#chr}
echo $chrnum
snp=${snparray[$i]}
echo snp:$snp
cor=${corarray[$i]}
echo cor:$cor
mb=1000000

firstcor=$(($cor-$mb))
echo firstcor:$firstcor
lastcor=$(($cor+$mb))
echo lastcor:$lastcor

if [[ "$firstcor" -lt "0" ]]
then
echo firstcor is negative:$firstcor
firstcor=1
fi

echo position: $chr $firstcor $lastcor
echo $chr $firstcor $lastcor >> snps_defined_region_for_ucsc_genome_browser.txt

(( i = i +1 ))
done
