# Supplementary material for: Identification of breast cancer associated variants that modulate transcription factor binding
Source: PLoS Genet. 2017 Sep 28;13(9):e1006761. doi: 10.1371/journal.pgen.1006761 (PMC5619690; doi:10.1371/journal.pgen.1006761)
Supplement: S2 File — This zipped file contains the full set of R, Python, and Shell scripts used in this publication. (ZIP) [file pgen.1006761.s002.zip › vignette_BrCa_updated_fureya_scripts/section5.6.R]

rm(list=ls())
sessionInfo()
setwd("~/snp_gene_pair")

chr=list(19,19,19,19)
snps=list('rs4802200','rs4808136','rs7251653','rs10402727')
genes=list('ZNF404','PGPEP1','PGPEP1','ZNF577')
cor=list(44289518,18618867,18608283,52370379)

x = read.csv('~/TCGA_BRCA_exp_HiSeqV2_PANCAN-2015-02-24/genomicMatrix', sep='\t')
row.names(x) = x$sample
x = x[,2:ncol(x)]
t.x=data.frame(t(x))

#tumor patients
t.x1=t.x[grep('.01$',row.names(t.x)),]
row.names(t.x1)=sapply(strsplit(row.names(t.x1),'.01$'),function(x) x[[1]])
t.x1$ID=rownames(t.x1)

#normal patients
t.x2=t.x[grep('.11$',row.names(t.x)),]
row.names(t.x2)=sapply(strsplit(row.names(t.x2),'.11$'),function(x) x[[1]])
t.x2$ID=rownames(t.x2)

for (i in 1:length(snps))
{
  snp=read.table(paste0('chr',chr[i],'_',snps[i],'_single_nodosage.vcf'),header=T,comment.char="")[,-1]
  snp=data.frame(t(snp))
  
  egene=t.x1[names(t.x1)%in%unlist(genes[i])]
  
  snp.egene=merge(snp,egene,by='row.names')
  
  pdf(paste0('chr',chr[i],'_',snps[i],'_',genes[i],'_tumor','.pdf'),width=6,height=5)
  b=boxplot(snp.egene[,3]~snp.egene[,2],plot=0)
  
  boxplot(snp.egene[,3]~snp.egene[,2],xlab='Genotype',ylab='Gene Expression',
          main=unlist(genes[i]))
  text(1:length(b$n), b$stats[5,]+1, paste("n=", b$n))
  
  stripchart(snp.egene[,3]~snp.egene[,2], vertical = TRUE, 
             method = "jitter", add = TRUE, pch = 20, cex=0.5,col = 'blue')
  mtext(snps[i],side=4)
  dev.off()
  
  egene=t.x2[names(t.x2)%in%unlist(genes[i])]
  
  snp.egene=merge(snp,egene,by='row.names')
  
  pdf(paste0('chr',chr[i],'_',snps[i],'_',genes[i],'_normal','.pdf'),width=6,height=5)
  boxplot(snp.egene[,3]~snp.egene[,2],xlab='Genotype',ylab='Gene Expression',
          main=unlist(genes[i]))
  stripchart(snp.egene[,3]~snp.egene[,2], vertical = TRUE, 
             method = "jitter", add = TRUE, pch = 20, cex=0.5,col = 'blue')
  mtext(snps[i],side=4)
  dev.off()
  
}

########We also show the {\tt R} code for rs11540855-ANKLE1 boxplot here.########
rm(list=ls())
sessionInfo()

snp=read.table('chr19_rs11540855_single_nodosage.vcf',header=T,comment.char="")[,-1]
snp=data.frame(t(snp))

x = read.csv('~/TCGA_BRCA_exp_HiSeqV2_PANCAN-2015-02-24/genomicMatrix', sep='\t')
row.names(x) = x$sample
x = x[,2:ncol(x)]
t.x=data.frame(t(x))
#tumor patients
t.x1=t.x[grep('.01$',row.names(t.x)),]
row.names(t.x1)=sapply(strsplit(row.names(t.x1),'.01$'),function(x) x[[1]])
t.x1$ID=rownames(t.x1)

egene=t.x1[names(t.x1)%in%c('ANKLE1')]
snp.egene=merge(snp,egene,by='row.names')

snp.egene[,2]=gsub('AA','A/A',snp.egene[,2])
snp.egene[,2]=gsub('AG','A/G',snp.egene[,2])
snp.egene[,2]=gsub('GG','G/G',snp.egene[,2])
font=1
#reorder genotype
snp.egene[,2]=factor(snp.egene[,2],levels=c("A/A","A/G","G/G"))

b=boxplot(snp.egene[,3]~snp.egene[,2],plot=0)

pdf('rs11540855_ANKLE1_boxplot.pdf',width=6,height=5)
op <- par(mar=c(5, 6, 4, 2) + 0.1)
boxplot(snp.egene[,3]~snp.egene[,2],xlab="",ylab="Normalized Gene Expression",
        main="eQTL rs11540855-ANKLE1",col="orange",cex.axis=font,cex.lab=font,cex.main=font)
mtext(text=paste0("n=",b$n),side = 1,at=c(1,2,3),line=3,cex=font)
stripchart(snp.egene[,3]~snp.egene[,2], vertical = TRUE, 
           method = "jitter", add = TRUE, pch = 20, cex=1,col = 'blue')
par(op)
dev.off()
