# Supplementary material for: Identification of breast cancer associated variants that modulate transcription factor binding
Source: PLoS Genet. 2017 Sep 28;13(9):e1006761. doi: 10.1371/journal.pgen.1006761 (PMC5619690; doi:10.1371/journal.pgen.1006761)
Supplement: S2 File — This zipped file contains the full set of R, Python, and Shell scripts used in this publication. (ZIP) [file pgen.1006761.s002.zip › vignette_BrCa_updated_fureya_scripts/section5.6_snps_egenes_boxplot_ref_alt.sh]

#run the bash script locally
#sh ~/snps_egenes_boxplot_ref_alt.sh
dir=~/fastQTL

declare -a chrarray=("19" "19" "19" "19")
declare -a snparray=("rs4802200" "rs4808136" "rs7251653" "rs10402727")
declare -a corarray=("44289518" "18618867" "18608283" "52370379")

i=0
for chr in "${chrarray[@]}"
do
    echo chr:$chr
    snp=${snparray[$i]}
    echo snp:$snp
    cor=${corarray[$i]}
    echo $cor

    vcftools --gzvcf $dir/chr${chr}_${snp}_genotype.vcf.gz --out chr${chr}_${snp}_single --chr $chr --from-bp $cor --to-bp $cor --maf 0.05 --hwe 1e-6 --remove-filtered-geno-all --recode
    ref=$(head chr${chr}_${snp}_single.recode.vcf | tail -1 | cut -f4)
    echo ref:$ref
    
    alt=$(head chr${chr}_${snp}_single.recode.vcf | tail -1 | cut -f5)
    echo alt:$alt

    length=$(head -1 chr${chr}_${snp}_single.recode.vcf | grep -w 'TCGA' | awk -F '\t' '{print NF}')
    echo length:$length

    cat chr${chr}_${snp}_single.recode.vcf | cut -f2,10-$length  | sed -e "s/0\/0:[0-9].[0-9][0-9][0-9]:[0-9].[0-9][0-9][0-9],[0-9].[0-9][0-9][0-9],[0-9].[0-9][0-9][0-9]/$ref$ref/g" -e "s/0\/1:[0-9].[0-9][0-9][0-9]:[0-9].[0-9][0-9][0-9],[0-9].[0-9][0-9][0-9],[0-9].[0-9][0-9][0-9]/$ref$alt/g" -e "s/1\/0:[0-9].[0-9][0-9][0-9]:[0-9].[0-9][0-9][0-9],[0-9].[0-9][0-9][0-9],[0-9].[0-9][0-9][0-9]/$ref$alt/g" -e "s/1\/1:[0-9].[0-9][0-9][0-9]:[0-9].[0-9][0-9][0-9],[0-9].[0-9][0-9][0-9],[0-9].[0-9][0-9][0-9]/$alt$alt/g" | sed "s/-/\./g" > chr${chr}_${snp}_single_nodosage.vcf
    

     (( i = i +1 ))
done
