# Supplementary material for: Identification of breast cancer associated variants that modulate transcription factor binding
Source: PLoS Genet. 2017 Sep 28;13(9):e1006761. doi: 10.1371/journal.pgen.1006761 (PMC5619690; doi:10.1371/journal.pgen.1006761)
Supplement: S2 File — This zipped file contains the full set of R, Python, and Shell scripts used in this publication. (ZIP) [file pgen.1006761.s002.zip › vignette_BrCa_updated_fureya_scripts/section5.sh]

#section5.1
#download software liftover from: http://hgdownload.soe.ucsc.edu/admin/exe/macOSX.x86_64/liftOver
chmod +x liftOver
sudo mv liftOver /usr/local/bin/ucsc/
#download liftOver chain: http://hgdownload.cse.ucsc.edu/goldenPath/hg38/liftOver/hg38ToHg19.over.chain.gz
#run liftOver on those two bed files
cd <dir>
liftOver -bedPlus=5 large_LD_regions_BRCA_GWAS_hg38.bed hg38ToHg19.over.chain.gz -bedPlus=5 large_LD_regions_BRCA_GWAS_hg19.bed -bedPlus=5 large_LD_regions_BRCA_GWAS_unmapped_hg38tohg19.bed
liftOver -bedPlus=5 SNVs_5column_BRCA_GWAS_hg38.bed hg38ToHg19.over.chain.gz -bedPlus=5 SNVs_5column_BRCA_GWAS_hg19.bed -bedPlus=5 SNVs_5column_BRCA_GWAS_unmapped_hg38tohg19.bed
#convert the bedtofasta file
fastaFromBed -fi <dir>/hg19.fa -bed large_LD_regions_BRCA_GWAS_hg19.bed -fo large_LD_regions_BRCA_GWAS_hg19.fasta
fastaFromBed -fi <dir>/hg19.fa -bed SNVs_5column_BRCA_GWAS_hg19.bed -fo SNVs_5column_BRCA_GWAS_hg19.fasta

#section5.2

#section5.3

#section5.4.2

#section5.4.3
#convert vcf to PLINK
vcf-concat $(ls -1 TCGA_BrCA_chr*merged.vcf.gz | perl -pe 's/\n/ /g') | bgzip -c > TCGA_BrCa_all_chr_merged.vcf.gz
plink --vcf TCGA_BrCa_all_chr_merged.vcf.gz --make-bed --out TCGA_BrCa_all_chr_merged
plink --bfile TCGA_BrCa_all_chr_merged --map3 --no-fid --no-parents --no-sex --no-pheno --compound-genotypes  --mind 0.03 --geno 0.05 --maf 0.01 --hwe 1e-6 --make-bed --out TCGA_BrCa_all_chr_merged_filtered

plink --file TCGA_BrCa_all_chr_merged_filtered --cluster --K 4 -out TCGA_BrCa_all_chr_merged_filtered

#section5.4.4

#section5.5
samtools.mpileup <-function(functionstring="/usr/local/bin/samtools/bin/samtools", snps= 'all_SNPS.txt' , bam = 'wgEncodeUwTfbsHbmecCtcfStdAlnRep1.bam', fasta = 'hg19.fa', opt.string="mpileup -l") {
out = tempfile()
options(scipen =99) # not to use scientific notation when writing out

command=paste(functionstring, opt.string, snps, "-Bf", fasta, bam, ">", out, sep=" ")
cat(command,"\n")
try(system(command))

res=read.table(out,header=F, comment.char='', sep = '\t')
unlink(out)
return(res)
}

all.bams <- function(path.dir = 'HMEC_bam',  snps= 'all_SNPS.txt', fasta = 'hg19.fa') { 
vec.names = c('chr','pos','ref', 'coverage', 'alleles', 'qual', 'cells')
#create a data frame for the results
df = data.frame(matrix(ncol = 7, nrow = 0))
for (mod.bam in Sys.glob(file.path(path.dir, "*.bam"))) {
factor.name = strsplit(strsplit(mod.bam, "/")[[1]][length(strsplit(mod.bam, "/")[[1]])], '\\.')[[1]][1]
factor.name = strsplit(factor.name, "wgEncodeUwTfbs")[[1]][2]
replicate.name = strsplit(factor.name, "Aln")[[1]][2]
factor.name = strsplit(factor.name, "Ctcf")[[1]][1]
factor.name = paste(factor.name, '_', replicate.name, sep ='')
print(factor.name)
sam.out = samtools.mpileup(bam = mod.bam, snps = snps)

x = cbind(sam.out, factor.name)
colnames(x) = vec.names
df = rbind(df, x)
}
t = apply(df, 1, function(df) string.counter(df[5], 'T') + string.counter(df[5], 't') )
c = apply(df, 1, function(df) string.counter(df[5], 'C') + string.counter(df[5], 'c') )
a = apply(df, 1, function(df) string.counter(df[5], 'A') + string.counter(df[5], 'a') )
g = apply(df, 1, function(df) string.counter(df[5], 'G') + string.counter(df[5], 'g') )
df[,8] = a
df[,9] = c
df[,10] = g
df[,11] = t
colnames(df) = c(colnames(df)[1:7], 'A','C','G','T')

for (i in 1:nrow(df)) {
if (df[i,3] == 'c' | df[i,3] == 'C') {
count = string.counter(df[i,5], '\\.') + string.counter(df[i,5], '\\,')
df[i,'C'] = count
}
if (df[i,3] == 'a' | df[i,3] == 'A') {
count = string.counter(df[i,5], '\\.') + string.counter(df[i,5], '\\,')
df[i,'A'] = count
}
if (df[i,3] == 't' | df[i,3] == 'T') {
count = string.counter(df[i,5], '\\.') + string.counter(df[i,5], '\\,')
df[i,'T'] = count
}
if (df[i,3] == 'g' | df[i,3] == 'G') {
count = string.counter(df[i,5], '\\.') + string.counter(df[i,5], '\\,')
df[i,'G'] = count
}    
}

return(df)
}

string.counter<-function(strings, pattern){  
counts<-NULL
for(i in 1:length(strings)){
counts[i]<-length(attr(gregexpr(pattern,strings[i])[[1]], "match.length")[attr(gregexpr(pattern,strings[i])[[1]], "match.length")>0])
}
return(counts)
}

geno = all.bams(snps = 'ctcf_rs_sllele_inputs.txt')

#one set 
x= geno[(geno[,2] == 5672019 & geno$T > 1 & geno$C > 1) | (geno[,2] ==  18572834 & geno$T > 1 & geno$C > 1),]
x$C.frac = x$C/(x$C + x$T)
x$T.frac = x$T/(x$C + x$T)

counts.rs4414128 = rbind(x[x[,2] == 5672019,]$C.frac, x[x[,2] == 5672019,]$T.frac)
colnames(counts.rs4414128) = x[x[,2] == 5672019,]$cells

counts.rs4414128 = counts.rs4414128[,order(-counts.rs4414128[1,])]


pdf("barchart.CTCF.allele_rs4414128.pdf", width=14, height=6)
par(mar = c(17, 4, 2, 2) + 0.2) 
print(barplot(counts.rs4414128, main="CTCF allele-specific ChIP-seq at rs4414128",
xlab="ENCODE Cell Line", col=c("red","grey40"), las = 2, legend = c("C", "T")
))
dev.off()

x= geno[(geno[,2] == 5672019 & geno$T > 1 & geno$C > 1) | (geno[,2] ==  18572834 & geno$T > 1 & geno$C > 1),]

counts.rs4414128 = rbind(x[x[,2] == 5672019,]$C, x[x[,2] == 5672019,]$T)
colnames(counts.rs4414128) = x[x[,2] == 5672019,]$cells

counts.rs4414128 = counts.rs4414128[,order(-(counts.rs4414128[1,] + counts.rs4414128[2,]))]


pdf("barchart.CTCF.allele_rs4414128_raw.pdf", width=14, height=6)
par(mar = c(17, 4, 2, 2) + 0.2) 
print(barplot(counts.rs4414128, main="CTCF allele-specific ChIP-seq at rs4414128",
xlab="ENCODE Cell Line", ylab = "allele-specific read count", col=c("red","grey40"), las = 2, legend = c("C", "T")
))
dev.off()

#next set
x= geno[(geno[,2] == 18572834 & geno$T > 1 & geno$C > 1) | (geno[,2] ==  18572834 & geno$T > 1 & geno$C > 1),]
x$C.frac = x$C/(x$C + x$T)
x$T.frac = x$T/(x$C + x$T)

counts.rs8103622 = rbind(x[x[,2] == 18572834,]$C.frac, x[x[,2] == 18572834,]$T.frac)
colnames(counts.rs8103622) = x[x[,2] == 18572834,]$cells

counts.rs8103622 = counts.rs8103622[,order(-counts.rs8103622[1,])]


pdf("barchart.CTCF.allele_rs8103622.pdf", width=14, height=6)
par(mar = c(17, 4, 2, 2) + 0.2) 
print(barplot(counts.rs8103622, main="CTCF allele-specific ChIP-seq at rs8103622",
xlab="ENCODE Cell Line", col=c("red","grey40"), las = 2, legend = c("C", "T")
))
dev.off()

x= geno[(geno[,2] == 18572834 & geno$T > 1 & geno$C > 1) | (geno[,2] ==  18572834 & geno$T > 1 & geno$C > 1),]

counts.rs8103622 = rbind(x[x[,2] == 18572834,]$C, x[x[,2] == 18572834,]$T)
colnames(counts.rs8103622) = x[x[,2] == 18572834,]$cells

counts.rs8103622 = counts.rs8103622[,order(-(counts.rs8103622[1,]+counts.rs8103622[2,]))]


pdf("barchart.CTCF.allele_rs8103622_raw.pdf", width=14, height=6)
par(mar = c(17, 4, 2, 2) + 0.2) 
print(barplot(counts.rs8103622, main="CTCF allele-specific ChIP-seq at rs8103622",
xlab="ENCODE Cell Line", ylab = "allele-specific read count", col=c("red","grey40"), las = 2, legend = c("C", "T")
))
dev.off()

#section5.6
