# Supplementary material for: Identification of breast cancer associated variants that modulate transcription factor binding
Source: PLoS Genet. 2017 Sep 28;13(9):e1006761. doi: 10.1371/journal.pgen.1006761 (PMC5619690; doi:10.1371/journal.pgen.1006761)
Supplement: S2 File — This zipped file contains the full set of R, Python, and Shell scripts used in this publication. (ZIP) [file pgen.1006761.s002.zip › vignette_BrCa_updated_fureya_scripts/section6.R]

rm(list=ls())

b = read.csv('TCGA_BRCA_exp_HiSeqV2_PANCAN-2015-02-24/clinical_data', sep = '\t')
d<-data.frame(b$sampleID, b$AJCC_Stage_nature2012, b$X_OS, b$X_OS_IND, b$X_RFS, b$X_RFS_IND);

#"PAM50_mRNA_nature2012"    "PR_Status_nature2012"     "RPPA_Clusters_nature2012"
subtypesX = b$PAM50Call_RNAseq

i1<-grep('LumA', subtypesX)
i2<-grep('LumB', subtypesX)
i3<-grep('Her2', subtypesX)
i4<-grep('Basal', subtypesX)
i5<-grep('Normal', subtypesX)

subtypes1new<-rep('NotKnown', length(subtypesX));
subtypes1new[i1]<-'Luminal A';
subtypes1new[i2]<-'Luminal B';
subtypes1new[i3]<-'HER2 type';
subtypes1new[i4]<-'Basal-like';
subtypes1new[i5]<-'Normal-like';

#what types of tumors are there:
unique(as.character(lapply(strsplit(as.character(d[,1]), split="-"), "[", 4)))
#01 primary solid tumor
#11 solid tissue normal
#06 Metastatic
#https://tcga-data.nci.nih.gov/datareports/codeTablesReport.htm?codeTable=Sample%20type

d1<-data.frame(d, subtypes1new)

#select primary solid
d1 <- d1[grep('.01$', d1[,1]),]
colnames(d1)<-c(colnames(d1)[1:(ncol(d1)-1)], 'SUBTYPE');

d1b<-data.frame(d1$b.X_RFS, d1$b.X_RFS_IND, d1$b.X_OS, d1$b.X_OS_IND, d1$SUBTYPE)
colnames(d1b)<-c('DFS_MONTHS', 'DFS_STATUS', 'OS_MONTHS', 'OS_STATUS', 'SUBTYPE')
rownames(d1b)<-gsub('-', '.', d1$b.sampleID)

####read in RNA-seq expression data#####
x = read.csv('TCGA_BRCA_exp_HiSeqV2_PANCAN-2015-02-24/genomicMatrix', sep='\t')
row.names(x) = x[,1]
x = x[,2:ncol(x)]
x1 = x[,colnames(x) %in% rownames(d1b) ]
t.x1 = t(x1)

all.data = merge(d1b, t.x1, by=0, all=FALSE)

km.panel <- function(x,y,type,mark.time=T,...){
  na.part <- is.na(x)|is.na(y)
  x <- x[!na.part]
  y <- y[!na.part]
  if (length(x)==0) return()
  fit <- survfit(Surv(x,y)~1)
  if (mark.time){
    cens <- which(fit$time %in% x[y==0])
    panel.xyplot(fit$time[cens], fit$surv[cens], type="p",...)
  }
  panel.xyplot(c(0,fit$time), c(1,fit$surv),type="s",...)
}

logrank.panel=function(x,y,subscripts,groups,...){
  lr <-  survdiff(Surv(x,y)~groups[subscripts])
  otmp <- lr$obs
  etmp <- lr$exp
  df <- (sum(1 * (etmp > 0))) - 1
  p <- 1 - pchisq(lr$chisq, df)
  print("pvalue")
  print(p)
  line = grep(p,p.fdr[,3])
  print("line")
  print(line)
  print("fdr")
  print(p.fdr[,2][line])
  p=p.fdr[,2][line]
  p.text <- paste("p=", signif(p, 2))
  grid.text(p.text, 0.95, 0.05, just=c("right","bottom"))
  grid.text(paste('High Expression (', sum(groups[subscripts]),')', sep =''), 0.05,0.11,just=c("left","bottom"), gp=gpar(col="red"))
  grid.text(paste('Low Expression (',sum(groups[subscripts] == FALSE),')', sep =''), 0.05,0.05,just=c("left","bottom"), gp=gpar(col="blue"))
  panel.superpose(x=x,y=y,subscripts=subscripts,groups=groups,...)
}

library(cgdsr)
library(hash)
library(survival)
library(lattice)
library(grid)

###subsetting all.data by subtypes###
all.data.lumA = subset(all.data,SUBTYPE=='Luminal A')
all.data.lumB = subset(all.data,SUBTYPE=='Luminal B')
all.data.her2 = subset(all.data,SUBTYPE=='HER2 type')
all.data.basal = subset(all.data,SUBTYPE=='Basal-like')
all.data.normal = subset(all.data,SUBTYPE=='Normal-like')
all.data.other = subset(all.data,SUBTYPE=='NotKnown')

listalldata = list(all.data.lumA,all.data.lumB,all.data.her2,
                   all.data.basal,all.data.normal,all.data.other)
listsubtype = list('lumA','lumB','her2','basal','normal','unknown')

TFs=read.table("160902_5_brca_celines_405communities_map_list_TF_handcuration.csv",sep=",")
genelist=unique(as.character(unlist(TFs)))
genelist=genelist[genelist!=""]

theta=numeric()

fdr.adjust.type=data.frame(matrix(unlist(genelist),ncol=1,nrow=length(genelist)))
colnames(fdr.adjust.type)='TF'
for (k in 1:length(listalldata))
{
  newdata=as.data.frame(listalldata[k])
  teststep=0.10; # should be between 0 and 0.5
  theta_list=seq(from=0+teststep,to=1-teststep,by=teststep);
  pval_res=rep(1,length(theta_list));
  
  newgenedata=cbind(newdata[,1:5], newdata[,colnames(newdata)%in%genelist])
  
  ###subsetting newdata by genelist#####
  all.km.df = data.frame(matrix(ncol = 7, nrow = 0))
  colnames(all.km.df) = c('patient','DFS_MONTHS','DFS_STATUS','OS_MONTHS','OS_STATUS','TF','EXPRESSION')
  
  rawp=numeric()
  for (i in 1:length(genelist))
  {
    tryCatch({#this skip when errors occur, so the looping can carry on
      for (jj in 1:length(theta_list))
      {
        br<-newgenedata;
        br$OS_STATUS=newgenedata$OS_STATUS=="1";
        br$DFS_STATUS=newgenedata$DFS_STATUS=="1";  
        thr<-quantile(br[[genelist[i]]], probs=theta_list[jj], na.rm = TRUE)
        br[[genelist[i]]]<-br[[genelist[i]]] >= thr;
        fit <- survfit(Surv(OS_MONTHS,OS_STATUS) ~ get(genelist[i]), data=br);
        fittest <-survdiff(Surv(OS_MONTHS, OS_STATUS) ~ get(genelist[i]), data=br);
        pval<-1-pchisq(fittest$chisq,1);
        pval_res[jj]<-pval;
      }
      
      minind<-which(min(pval_res)==pval_res);
      
      theta[i]<-theta_list[min(minind)];
      pval<-pval_res[minind];#here is the pvalue put on the KM plot without fdr
      newp=pval
      names(newp)=genelist[i]
      rawp=c(rawp,newp)
      
      gene.exp = vector(mode = 'logical', length = nrow(newgenedata))
      gene.exp[newgenedata[[genelist[i]]] >= quantile(newgenedata[[genelist[i]]], probs=theta[i], na.rm = TRUE) ] = TRUE
      newgenedata[[genelist[i]]] = gene.exp
      newgenedata$OS_STATUS[newgenedata$OS_STATUS == 1] = TRUE 
      newgenedata$OS_STATUS[newgenedata$OS_STATUS == 0] = FALSE 
      newgenedata$OS_MONTHS[newgenedata$OS_MONTHS == 1] = TRUE 
      newgenedata$OS_MONTHS[newgenedata$OS_MONTHS == 0] = FALSE 
      
      lattice.format = cbind(newgenedata[,1:5], genelist[i], newgenedata[[genelist[i]]])
      colnames(lattice.format) = c('patient','DFS_MONTHS','DFS_STATUS','OS_MONTHS','OS_STATUS','TF','EXPRESSION')
      all.km.df = rbind.data.frame(all.km.df, lattice.format)
    }, error=function(e){cat("ERROR :",conditionMessage(e), "\n")})
    print(paste0('TF',i,genelist[i]))
    tryCatch({#this skip when errors occur, so the looping can carry on
      print(paste0('theta',theta[i]))
    }, error=function(e){cat("ERROR :",conditionMessage(e), "\n")})
  }
  
  fdr.adjust=p.adjust(rawp,method="fdr")
  t.fdr.adjust=data.frame(fdr.adjust,names(fdr.adjust))
  colnames(t.fdr.adjust)=c(paste0(listsubtype[k],'.fdr'),'TF')
  
  rawp=data.frame(rawp,names(rawp))
  colnames(rawp)=c(paste0(listsubtype[k],'.p'),'TF')
  
  p.fdr = merge(t.fdr.adjust,rawp,by="TF")
  
  save(p.fdr,all.km.df,km.panel,logrank.panel,listsubtype,k,file=paste0(listsubtype[k],'.RData'))
  
  fdr.adjust.type=merge(fdr.adjust.type,p.fdr,by='TF',all.x=T)
  
  figurename=paste0('KMplot_',listsubtype[k],".pdf")
  pdf(figurename, width=4, height=3.4 * length(unique(all.km.df$TF)))
  col.lines = c('red', 'blue')
  print(paste0('TFlength',length(unique(all.km.df$TF))))
  
  figure=
    xyplot(all.km.df$OS_STATUS ~ all.km.df$OS_MONTHS | all.km.df$TF, data=all.km.df, groups=all.km.df$EXPRESSION,
           lty= 1,
           aspect = 1,
           pch= "+",
           cex=1.5,
           between=list(y=0.5, x=0.5),
           col = rev(col.lines),
           strip = function(..., which.panel, bg) {
             bg.col = c("grey85")
             strip.default(..., which.panel = which.panel, bg = rep(bg.col, length = which.panel)[which.panel])
           },
           ylab = "Survival",
           xlab = "Time (days)",
           panel.groups=km.panel,
           panel=logrank.panel,
           layout=c(1,length(unique(all.km.df$TF))),
           scales = list(x = list(alternating = FALSE), 
                         y = list(alternating = FALSE)),
           main=paste0('Subtype: ',listsubtype[k]))
  
  print(figure)
  dev.off()
  print(paste0('type',k))
}

save(fdr.adjust.type,file="fdr_subtypes.RData")
write.table(fdr.adjust.type,file="fdr_subtypes.txt",sep="\t",col.names=T,row.names=F,quote=F)

#select TFs with fdr < 0.05
fdr.adjust.type.lumA.sig=na.omit(fdr.adjust.type[fdr.adjust.type$lumA.fdr < 0.05,c(1,2,3)])
fdr.adjust.type.lumB.sig=na.omit(fdr.adjust.type[fdr.adjust.type$lumB.fdr < 0.05,c(1,4,5)])
fdr.adjust.type.her2.sig=na.omit(fdr.adjust.type[fdr.adjust.type$her2.fdr < 0.05,c(1,6,7)])
fdr.adjust.type.basal.sig=na.omit(fdr.adjust.type[fdr.adjust.type$basal.fdr < 0.05,c(1,8,9)])
fdr.adjust.type.normal.sig=na.omit(fdr.adjust.type[fdr.adjust.type$normal.fdr < 0.05,c(1,10,11)])
fdr.adjust.type.unknown.sig=na.omit(fdr.adjust.type[fdr.adjust.type$unknown.fdr < 0.05,c(1,12,13)])
for (i in 1:length(listsubtype))
{
  write.table(get(paste0('fdr.adjust.type.',listsubtype[i],'.sig')),file=paste0('fdr_',listsubtype[i],'.txt'),
              sep="\t",col.names=T,row.names=F,quote=F)
}
